# Supplementary material for: Transcriptome meta-analysis reveals a central role for sex steroids in the degeneration of hippocampal neurons in Alzheimer’s disease
Source: BMC Syst Biol. 2013 Jun 26;7:51. doi: 10.1186/1752-0509-7-51 (PMC3702487; doi:10.1186/1752-0509-7-51)
Supplement: Additional file 1: Table S1 — All differentially expressed genes (FDR<0.05) between AD and control. [file 1752-0509-7-51-S1.xlsx]

## Sheet: SuppTab1
Log Ratio	ID	False Discovery Rate (q-value)	p-value	Symbol	Entrez Gene Name
-0.543	ENSG00000175899	0	0	A2M	alpha-2-macroglobulin
0.465	ENSG00000115977	0	0	AAK1	AP2 associated kinase 1
-0.345	ENSG00000090861	0.01	0.0004	AARS	alanyl-tRNA synthetase
-0.527	ENSG00000167972	0.002	0	ABCA3	ATP-binding cassette, sub-family A (ABC1), member 3
-0.184	ENSG00000141338	0.019	0.001	ABCA8	ATP-binding cassette, sub-family A (ABC1), member 8
0.506	ENSG00000124574	0	0	ABCC10	ATP-binding cassette, sub-family C (CFTR/MRP), member 10
-0.331	ENSG00000114770	0.028	0.0017	ABCC5	ATP-binding cassette, sub-family C (CFTR/MRP), member 5
0.565	ENSG00000146386	0.001	0	ABRACL	ABRA C-terminal like
-0.434	ENSG00000132142	0.011	0.0005	ACACA	acetyl-CoA carboxylase alpha
-0.328	ENSG00000151498	0.025	0.0014	ACAD8	acyl-CoA dehydrogenase family, member 8
-0.366	ENSG00000120437	0.008	0.0003	ACAT2	acetyl-CoA acetyltransferase 2
0.533	ENSG00000107897	0.001	0	ACBD5	acyl-CoA binding domain containing 5
-0.319	ENSG00000135847	0.046	0.0033	ACBD6	acyl-CoA binding domain containing 6
0.477	ENSG00000102977	0.008	0.0002	ACD	adrenocortical dysplasia homolog (mouse)
-0.548	ENSG00000122729	0	0	ACO1	aconitase 1, soluble
-0.641	ENSG00000100412	0	0	ACO2	aconitase 2, mitochondrial
-0.512	ENSG00000112304	0	0	ACOT13	acyl-CoA thioesterase 13
-0.457	ENSG00000134575	0.002	0.0001	ACP2	acid phosphatase 2, lysosomal
0.412	ENSG00000147174	0.004	0.0001	ACRC	acidic repeat containing
-0.396	ENSG00000154930	0.017	0.0009	ACSS1	acyl-CoA synthetase short-chain family member 1
-0.617	ENSG00000075624	0	0	ACTB	actin, beta
-0.468	ENSG00000184009	0	0	ACTG1	actin, gamma 1
-0.196	ENSG00000131966	0.027	0.0016	ACTR10	actin-related protein 10 homolog (S. cerevisiae)
-0.298	ENSG00000138107	0.008	0.0003	ACTR1A	ARP1 actin-related protein 1 homolog A, centractin alpha (yeast)
-0.390	ENSG00000115073	0.04	0.0028	ACTR1B	ARP1 actin-related protein 1 homolog B, centractin beta (yeast)
0.370	ENSG00000226481	0.018	0.0004	ACTR3BP2	ARP3 actin-related protein 3 homolog B (yeast) pseudogene 2
-0.341	ENSG00000075089	0.023	0.0013	ACTR6	ARP6 actin-related protein 6 homolog (yeast)
-0.374	ENSG00000115170	0.012	0.0006	ACVR1	activin A receptor, type I
-0.708	ENSG00000123612	0	0	ACVR1C	activin A receptor, type IC
-0.429	ENSG00000170634	0.004	0.0001	ACYP2	acylphosphatase 2, muscle type
-0.195	ENSG00000114948	0.044	0.0032	ADAM23	ADAM metallopeptidase domain 23
-0.432	ENSG00000154734	0.036	0.0023	ADAMTS1	ADAM metallopeptidase with thrombospondin type 1 motif, 1
-0.452	ENSG00000155897	0.007	0.0003	ADCY8	adenylate cyclase 8 (brain)
-0.420	ENSG00000078549	0.034	0.0022	ADCYAP1R1	adenylate cyclase activating polypeptide 1 (pituitary) receptor type I
-0.453	ENSG00000159346	0.002	0.0001	ADIPOR1	adiponectin receptor 1
-0.402	ENSG00000006831	0.031	0.0019	ADIPOR2	adiponectin receptor 2
-0.203	ENSG00000150594	0.033	0.0021	ADRA2A	adrenoceptor alpha 2A
0.432	ENSG00000100077	0.041	0.0014	ADRBK2	adrenergic, beta, receptor kinase 2
-0.495	ENSG00000239900	0.004	0.0001	ADSL	adenylosuccinate lyase
-0.322	ENSG00000035687	0.047	0.0034	ADSS	adenylosuccinate synthase
0.399	ENSG00000157985	0.022	0.0006	AGAP1	ArfGAP with GTPase domain, ankyrin repeat and PH domain 1
-0.353	ENSG00000162688	0.016	0.0009	AGL	amylo-alpha-1, 6-glucosidase, 4-alpha-glucanotransferase
-0.538	ENSG00000135744	0.001	0	AGT	angiotensinogen (serpin peptidase inhibitor, clade A, member 8)
-0.587	ENSG00000164089	0	0	AGXT2L1	alanine-glyoxylate aminotransferase 2-like 1
0.315	ENSG00000175309	0.015	0.0004	AGXT2L2	alanine-glyoxylate aminotransferase 2-like 2
-0.606	ENSG00000101444	0	0	AHCY	adenosylhomocysteinase
-0.401	ENSG00000063438	0.023	0.0013	AHRR	aryl-hydrocarbon receptor repressor
-0.618	ENSG00000100591	0	0	AHSA1	AHA1, activator of heat shock 90kDa protein ATPase homolog 1 (yeast)
0.419	ENSG00000196581	0.004	0.0001	AJAP1	adherens junctions associated protein 1
0.375	ENSG00000170776	0.011	0.0002	AKAP13	A kinase (PRKA) anchor protein 13
-0.420	ENSG00000117448	0.025	0.0014	AKR1A1	aldo-keto reductase family 1, member A1 (aldehyde reductase)
-0.421	ENSG00000085662	0.026	0.0015	AKR1B1	aldo-keto reductase family 1, member B1 (aldose reductase)
-0.500	ENSG00000187134	0.002	0.0001	AKR1C1/AKR1C2	aldo-keto reductase family 1, member C2 (dihydrodiol dehydrogenase 2; bile acid binding protein; 3-alpha hydroxysteroid dehydrogenase, type III)
-0.551	ENSG00000196139	0.001	0	AKR1C3	aldo-keto reductase family 1, member C3 (3-alpha hydroxysteroid dehydrogenase, type II)
-0.211	ENSG00000166971	0.022	0.0012	AKTIP	AKT interacting protein
-0.637	ENSG00000023330	0	0	ALAS1	aminolevulinate, delta-, synthase 1
-0.399	ENSG00000165092	0.01	0.0004	ALDH1A1	aldehyde dehydrogenase 1 family, member A1
-0.458	ENSG00000119711	0.004	0.0001	ALDH6A1	aldehyde dehydrogenase 6 family, member A1
0.222	ENSG00000118514	0.015	0.0004	ALDH8A1	aldehyde dehydrogenase 8 family, member A1
-0.332	ENSG00000149925	0.02	0.0011	ALDOA	aldolase A, fructose-bisphosphate
-0.500	ENSG00000109107	0	0	ALDOC	aldolase C, fructose-bisphosphate
-0.486	ENSG00000088035	0.017	0.0009	ALG6	asparagine-linked glycosylation 6, alpha-1,3-glucosyltransferase homolog (S. cerevisiae)
-0.260	ENSG00000159063	0.028	0.0017	ALG8	asparagine-linked glycosylation 8, alpha-1,3-glucosyltransferase homolog (S. cerevisiae)
-0.428	ENSG00000166199	0.013	0.0006	ALKBH3	alkB, alkylation repair homolog 3 (E. coli)
0.271	ENSG00000239382	0.044	0.0016	ALKBH6	alkB, alkylation repair homolog 6 (E. coli)
-0.349	ENSG00000159461	0.021	0.0012	AMFR	autocrine motility factor receptor, E3 ubiquitin protein ligase
-0.349	ENSG00000139211	0.01	0.0004	AMIGO2	adhesion molecule with Ig-like domain 2
0.719	ENSG00000114019	0	0	AMOTL2	angiomotin like 2
-0.603	ENSG00000078053	0	0	AMPH	amphiphysin
-0.861	ENSG00000196704	0	0	AMZ2	archaelysin family metallopeptidase 2
-0.392	ENSG00000214174	0.011	0.0005	AMZ2P1	archaelysin family metallopeptidase 2 pseudogene 1
-0.262	ENSG00000164162	0.041	0.0028	ANAPC10	anaphase promoting complex subunit 10
-0.265	ENSG00000129055	0.012	0.0006	ANAPC13	anaphase promoting complex subunit 13
-0.455	ENSG00000089053	0.033	0.0021	ANAPC5	anaphase promoting complex subunit 5
-0.257	ENSG00000145362	0.006	0.0002	ANK2	ankyrin 2, neuronal
0.466	ENSG00000166839	0.005	0.0001	ANKDD1A	ankyrin repeat and death domain containing 1A
-0.929	ENSG00000106524	0	0	ANKMY2	ankyrin repeat and MYND domain containing 2
-0.463	ENSG00000088448	0.008	0.0003	ANKRD10	ankyrin repeat domain 10
0.585	ENSG00000167522	0	0	ANKRD11	ankyrin repeat domain 11
0.149	ENSG00000163126	0.021	0.0006	ANKRD23	ankyrin repeat domain 23
-0.338	ENSG00000105186	0.044	0.0031	ANKRD27	ankyrin repeat domain 27 (VPS9 domain)
-0.306	ENSG00000213337	0.012	0.0006	ANKRD39	ankyrin repeat domain 39
-0.259	ENSG00000186106	0.012	0.0005	ANKRD46	ankyrin repeat domain 46
0.285	ENSG00000144031	0.034	0.0011	ANKRD53	ankyrin repeat domain 53
-0.386	ENSG00000135299	0.014	0.0007	ANKRD6	ankyrin repeat domain 6
0.567	ENSG00000156381	0	0	ANKRD9	ankyrin repeat domain 9
0.456	ENSG00000185046	0.007	0.0001	ANKS1B	ankyrin repeat and sterile alpha motif domain containing 1B
0.474	ENSG00000074855	0.002	0	ANO8	anoctamin 8
-0.414	ENSG00000196975	0.012	0.0005	ANXA4	annexin A4
-0.261	ENSG00000164111	0.018	0.001	ANXA5	annexin A5
-0.497	ENSG00000197043	0	0	ANXA6	annexin A6
-0.589	ENSG00000138279	0	0	ANXA7	annexin A7
0.059	ENSG00000213983	0.03	0.0009	AP1G2	adaptor-related protein complex 1, gamma 2 subunit
-0.685	ENSG00000183020	0	0	AP2A2	adaptor-related protein complex 2, alpha 2 subunit
-0.230	ENSG00000006125	0.029	0.0018	AP2B1	adaptor-related protein complex 2, beta 1 subunit
-0.699	ENSG00000161203	0	0	AP2M1	adaptor-related protein complex 2, mu 1 subunit
-0.663	ENSG00000042753	0	0	AP2S1	adaptor-related protein complex 2, sigma 1 subunit
-0.603	ENSG00000070718	0	0	AP3M2	adaptor-related protein complex 3, mu 2 subunit
-0.546	ENSG00000100823	0.001	0	APEX1	APEX nuclease (multifunctional DNA repair enzyme) 1
0.443	ENSG00000175279	0.015	0.0003	APITD1	apoptosis-inducing, TAF9-like domain 1
-0.038	ENSG00000134817	0.02	0.0005	APLNR	apelin receptor
-0.465	ENSG00000084234	0.004	0.0001	APLP2	amyloid beta (A4) precursor-like protein 2
-0.344	ENSG00000101474	0.002	0.0001	APMAP	adipocyte plasma membrane associated protein
-0.608	ENSG00000163382	0	0	APOA1BP	apolipoprotein A-I binding protein
-0.393	ENSG00000130208	0.016	0.0008	APOC1	apolipoprotein C-I
0.026	ENSG00000189058	0.034	0.0011	APOD	apolipoprotein D
-0.533	ENSG00000184831	0	0	APOO	apolipoprotein O
0.413	ENSG00000165272	0.028	0.0008	AQP3	aquaporin 3 (Gill blood group)
-0.383	ENSG00000095139	0.044	0.0031	ARCN1	archain 1
-0.903	ENSG00000004059	0	0	ARF5	ADP-ribosylation factor 5
0.413	ENSG00000147256	0	0	ARHGAP36	Rho GTPase activating protein 36
-0.405	ENSG00000104728	0.012	0.0006	ARHGEF10	Rho guanine nucleotide exchange factor (GEF) 10
-0.505	ENSG00000240771	0	0	ARHGEF25	Rho guanine nucleotide exchange factor (GEF) 25
0.280	ENSG00000243069	0.005	0.0001	ARHGEF26-AS1	ARHGEF26 antisense RNA 1
-0.468	ENSG00000129675	0.008	0.0003	ARHGEF6	Rac/Cdc42 guanine nucleotide exchange factor (GEF) 6
0.373	ENSG00000102931	0.003	0	ARL2BP	ADP-ribosylation factor-like 2 binding protein
-0.538	ENSG00000184867	0	0	ARMCX2	armadillo repeat containing, X-linked 2
-0.579	ENSG00000111229	0	0	ARPC3	actin related protein 2/3 complex, subunit 3, 21kDa
-0.345	ENSG00000241553	0.037	0.0025	ARPC4	actin related protein 2/3 complex, subunit 4, 20kDa
-0.278	ENSG00000128989	0.028	0.0017	ARPP19	cAMP-regulated phosphoprotein, 19kDa
-0.415	ENSG00000113369	0.008	0.0003	ARRDC3	arrestin domain containing 3
-0.684	ENSG00000140450	0.001	0	ARRDC4	arrestin domain containing 4
0.667	ENSG00000164291	0	0	ARSK	arylsulfatase family, member K
-0.220	ENSG00000173409	0.044	0.0032	ARV1	ARV1 homolog (S. cerevisiae)
0.631	ENSG00000004848	0	0	ARX	aristaless related homeobox
0.407	ENSG00000198881	0	0	ASB12	ankyrin repeat and SOCS box containing 12
-0.393	ENSG00000100325	0.027	0.0016	ASCC2	activating signal cointegrator 1 complex subunit 2
0.372	ENSG00000116539	0.04	0.0014	ASH1L	ash1 (absent, small, or homeotic)-like (Drosophila)
0.251	ENSG00000235919	0.022	0.0006	ASH1L-AS1	ASH1L antisense RNA 1
-0.486	ENSG00000169093	0.012	0.0006	ASMTL	acetylserotonin O-methyltransferase-like
-0.271	ENSG00000070669	0	0	ASNS	asparagine synthetase (glutamine-hydrolyzing)
-0.361	ENSG00000138381	0.026	0.0015	ASNSD1	asparagine synthetase domain containing 1
-0.269	ENSG00000152092	0.026	0.0015	ASTN1	astrotactin 1
-0.367	ENSG00000138138	0.01	0.0004	ATAD1	ATPase family, AAA domain containing 1
-0.357	ENSG00000128272	0.035	0.0023	ATF4	activating transcription factor 4 (tax-responsive enhancer element B67)
-0.441	ENSG00000138363	0.007	0.0003	ATIC	5-aminoimidazole-4-carboxamide ribonucleotide formyltransferase/IMP cyclohydrolase
-0.820	ENSG00000163399	0	0	ATP1A1	ATPase, Na+/K+ transporting, alpha 1 polypeptide
-0.198	ENSG00000105409	0.028	0.0017	ATP1A3	ATPase, Na+/K+ transporting, alpha 3 polypeptide
0.559	ENSG00000143153	0.001	0	ATP1B1	ATPase, Na+/K+ transporting, beta 1 polypeptide
0.455	ENSG00000129244	0	0	ATP1B2	ATPase, Na+/K+ transporting, beta 2 polypeptide
-0.717	ENSG00000152234	0	0	ATP5A1	ATP synthase, H+ transporting, mitochondrial F1 complex, alpha subunit 1, cardiac muscle
-0.874	ENSG00000110955	0	0	ATP5B	ATP synthase, H+ transporting, mitochondrial F1 complex, beta polypeptide
-0.567	ENSG00000165629	0	0	ATP5C1	ATP synthase, H+ transporting, mitochondrial F1 complex, gamma polypeptide 1
-0.320	ENSG00000154518	0.005	0.0002	ATP5G3	ATP synthase, H+ transporting, mitochondrial Fo complex, subunit C3 (subunit 9)
-0.612	ENSG00000241837	0	0	ATP5O	ATP synthase, H+ transporting, mitochondrial F1 complex, O subunit
-0.389	ENSG00000071553	0.006	0.0002	ATP6AP1	ATPase, H+ transporting, lysosomal accessory protein 1
-0.452	ENSG00000117410	0.007	0.0003	ATP6V0B	ATPase, H+ transporting, lysosomal 21kDa, V0 subunit b
-0.669	ENSG00000159720	0	0	ATP6V0D1	ATPase, H+ transporting, lysosomal 38kDa, V0 subunit d1
-0.577	ENSG00000147416	0	0	ATP6V1B2	ATPase, H+ transporting, lysosomal 56/58kDa, V1 subunit B2
-0.040	ENSG00000100554	0.045	0.0033	ATP6V1D	ATPase, H+ transporting, lysosomal 34kDa, V1 subunit D
-0.398	ENSG00000131100	0	0	ATP6V1E1	ATPase, H+ transporting, lysosomal 31kDa, V1 subunit E1
-0.245	ENSG00000213760	0	0	ATP6V1G2	ATPase, H+ transporting, lysosomal 13kDa, V1 subunit G2
-0.662	ENSG00000047249	0	0	ATP6V1H	ATPase, H+ transporting, lysosomal 50/57kDa, V1 subunit H
-0.678	ENSG00000175054	0	0	ATR	ataxia telangiectasia and Rad3 related
-0.582	ENSG00000138085	0	0	ATRAID	all-trans retinoic acid-induced differentiation factor
-0.400	ENSG00000148090	0.004	0.0001	AUH	AU RNA binding protein/enoyl-CoA hydratase
-0.419	ENSG00000166710	0.001	0	B2M	beta-2-microglobulin
-0.490	ENSG00000164929	0.008	0.0003	BAALC	brain and acute leukemia, cytoplasmic
-0.329	ENSG00000105393	0.037	0.0024	BABAM1	BRISC and BRCA1 A complex member 1
0.243	ENSG00000151929	0.002	0	BAG3	BCL2-associated athanogene 3
-0.528	ENSG00000129151	0.002	0.0001	BBOX1	butyrobetaine (gamma), 2-oxoglutarate dioxygenase (gamma-butyrobetaine hydroxylase) 1
-0.625	ENSG00000125124	0	0	BBS2	Bardet-Biedl syndrome 2
0.571	ENSG00000114439	0	0	BBX	bobby sox homolog (Drosophila)
-0.416	ENSG00000185825	0.008	0.0003	BCAP31	B-cell receptor-associated protein 31
0.131	ENSG00000064787	0.036	0.0012	BCAS1	breast carcinoma amplified sequence 1
-0.229	ENSG00000116752	0.01	0.0004	BCAS2	breast carcinoma amplified sequence 2
-0.455	ENSG00000107949	0.007	0.0003	BCCIP	BRCA2 and CDKN1A interacting protein
0.387	ENSG00000119866	0.032	0.001	BCL11A	B-cell CLL/lymphoma 11A (zinc finger protein)
0.271	ENSG00000113916	0.025	0.0007	BCL6	B-cell CLL/lymphoma 6
0.256	ENSG00000186174	0.026	0.0008	BCL9L	B-cell CLL/lymphoma 9-like
-0.338	ENSG00000186716	0.024	0.0014	BCR	breakpoint cluster region
-0.444	ENSG00000074582	0.039	0.0026	BCS1L	BCS1-like (S. cerevisiae)
-0.584	ENSG00000164039	0	0	BDH2	3-hydroxybutyrate dehydrogenase, type 2
-0.206	ENSG00000176697	0.021	0.0012	BDNF	brain-derived neurotrophic factor
-0.282	ENSG00000162373	0.014	0.0007	BEND5	BEN domain containing 5
-0.244	ENSG00000102409	0	0	BEX4	brain expressed, X-linked 4
0.353	ENSG00000184515	0.039	0.0013	BEX5	brain expressed, X-linked 5
0.292	ENSG00000103429	0.016	0.0004	BFAR	bifunctional apoptosis regulator
-0.495	ENSG00000136717	0.004	0.0001	BIN1	bridging integrator 1
-0.368	ENSG00000166619	0.043	0.003	BLCAP	bladder cancer associated protein
-0.441	ENSG00000090013	0.011	0.0005	BLVRB	biliverdin reductase B (flavin reductase (NADPH))
-0.464	ENSG00000172331	0.002	0	BPGM	2,3-bisphosphoglycerate mutase
0.318	ENSG00000204256	0.028	0.0008	BRD2	bromodomain containing 2
-0.663	ENSG00000028310	0	0	BRD9	bromodomain containing 9
-0.645	ENSG00000168000	0	0	BSCL2	Berardinelli-Seip congenital lipodystrophy 2 (seipin)
-0.405	ENSG00000164061	0.008	0.0003	BSN	bassoon (presynaptic cytomatrix protein)
-0.090	ENSG00000148925	0.027	0.0016	BTBD10	BTB (POZ) domain containing 10
-0.239	ENSG00000137656	0.026	0.0015	BUD13	BUD13 homolog (S. cerevisiae)
-0.568	ENSG00000106245	0.003	0.0001	BUD31	BUD31 homolog (S. cerevisiae)
0.351	ENSG00000165813	0.016	0.0004	C10orf118	chromosome 10 open reading frame 118
0.301	ENSG00000165511	0.015	0.0004	C10orf25	chromosome 10 open reading frame 25
-0.366	ENSG00000171224	0.006	0.0002	C10orf35	chromosome 10 open reading frame 35
0.307	ENSG00000165863	0.025	0.0007	C10orf82	chromosome 10 open reading frame 82
0.562	ENSG00000177234	0	0	C10orf85	chromosome 10 open reading frame 85
-0.041	ENSG00000166002	0.037	0.0024	C11orf75	chromosome 11 open reading frame 75
0.761	ENSG00000185742	0	0	C11orf87	chromosome 11 open reading frame 87
-0.493	ENSG00000139637	0.002	0	C12orf10	chromosome 12 open reading frame 10
-0.319	ENSG00000078237	0.024	0.0014	C12orf5	chromosome 12 open reading frame 5
-0.577	ENSG00000111678	0.002	0	C12orf57	chromosome 12 open reading frame 57
-0.500	ENSG00000174456	0.004	0.0001	C12orf76	chromosome 12 open reading frame 76
-0.373	ENSG00000179933	0.014	0.0007	C14orf119	chromosome 14 open reading frame 119
-0.680	ENSG00000087302	0	0	C14orf166	chromosome 14 open reading frame 166
-0.264	ENSG00000156411	0.018	0.001	C14orf2	chromosome 14 open reading frame 2
0.746	ENSG00000139971	0	0	C14orf37	chromosome 14 open reading frame 37
-0.336	ENSG00000169609	0.005	0.0002	C15orf40	chromosome 15 open reading frame 40
-0.550	ENSG00000138614	0.004	0.0001	C15orf44	chromosome 15 open reading frame 44
-0.364	ENSG00000128891	0.032	0.002	C15orf57	chromosome 15 open reading frame 57
0.335	ENSG00000189227	0.035	0.0012	C15orf61	chromosome 15 open reading frame 61
-0.260	ENSG00000166780	0.038	0.0026	C16orf45	chromosome 16 open reading frame 45
-0.250	ENSG00000070761	0.025	0.0014	C16orf80	chromosome 16 open reading frame 80
-0.360	ENSG00000174109	0.035	0.0023	C16orf91	chromosome 16 open reading frame 91
-0.554	ENSG00000177576	0	0	C18orf32	chromosome 18 open reading frame 32
0.177	ENSG00000188493	0.017	0.0004	C19orf54	chromosome 19 open reading frame 54
-0.341	ENSG00000174917	0.045	0.0032	C19orf70	chromosome 19 open reading frame 70
-0.466	ENSG00000162817	0.001	0	C1orf115	chromosome 1 open reading frame 115
-0.539	ENSG00000162384	0	0	C1orf123	chromosome 1 open reading frame 123
-0.454	ENSG00000163866	0.002	0.0001	C1orf212	chromosome 1 open reading frame 212
-0.588	ENSG00000142686	0	0	C1orf216	chromosome 1 open reading frame 216
-0.485	ENSG00000173369	0.003	0.0001	C1QB	complement component 1, q subcomponent, B chain
-0.449	ENSG00000108561	0	0	C1QBP	complement component 1, q subcomponent binding protein
-0.322	ENSG00000101084	0.041	0.0028	C20orf24	chromosome 20 open reading frame 24
-0.396	ENSG00000022277	0.043	0.003	C20orf43	chromosome 20 open reading frame 43
0.218	ENSG00000149346	0.025	0.0007	C20orf94	chromosome 20 open reading frame 94
-0.544	ENSG00000160221	0.002	0.0001	C21orf33	chromosome 21 open reading frame 33
-0.295	ENSG00000183597	0.013	0.0006	C22orf25	chromosome 22 open reading frame 25
0.285	ENSG00000183186	0.034	0.0011	C2CD4C	C2 calcium-dependent domain containing 4C
-0.384	ENSG00000158435	0.029	0.0018	C2orf29	chromosome 2 open reading frame 29
-0.478	ENSG00000125730	0	0	C3	complement component 3
0.691	ENSG00000180044	0	0	C3orf80	chromosome 3 open reading frame 80
-0.226	ENSG00000174749	0.007	0.0003	C4orf32	chromosome 4 open reading frame 32
-0.374	ENSG00000188725	0.01	0.0004	C5orf43	chromosome 5 open reading frame 43
-0.556	ENSG00000205765	0	0	C5orf51	chromosome 5 open reading frame 51
-0.353	ENSG00000221886	0.033	0.0021	C5orf54	chromosome 5 open reading frame 54
0.366	ENSG00000146476	0.043	0.0015	C6orf211	chromosome 6 open reading frame 211
-0.348	ENSG00000203778	0.012	0.0005	C6orf225	chromosome 6 open reading frame 225
-0.591	ENSG00000188186	0	0	C7orf59	chromosome 7 open reading frame 59
-0.309	ENSG00000176209	0.013	0.0006	C8orf40	chromosome 8 open reading frame 40
-0.432	ENSG00000154975	0	0	CA10	carbonic anhydrase X
-0.391	ENSG00000167434	0.041	0.0028	CA4	carbonic anhydrase IV
0.274	ENSG00000107159	0.006	0.0001	CA9	carbonic anhydrase IX
0.341	ENSG00000100314	0.047	0.0017	CABP7	calcium binding protein 7
-0.290	ENSG00000158966	0.023	0.0013	CACHD1	cache domain containing 1
-0.097	ENSG00000157445	0.015	0.0008	CACNA2D3	calcium channel, voltage-dependent, alpha 2/delta subunit 3
0.545	ENSG00000081803	0	0	CADPS2	Ca++-dependent secretion activator 2
-0.126	ENSG00000104327	0.001	0	CALB1	calbindin 1, 28kDa
-0.333	ENSG00000160014	0.002	0.0001	CALM1 (includes others)	calmodulin 1 (phosphorylase kinase, delta)
-0.888	ENSG00000130643	0	0	CALY	calcyon neuron-specific vesicular protein
-0.486	ENSG00000134072	0.007	0.0003	CAMK1	calcium/calmodulin-dependent protein kinase I
-0.502	ENSG00000058404	0.004	0.0001	CAMK2B	calcium/calmodulin-dependent protein kinase II beta
0.350	ENSG00000164615	0.039	0.0013	CAMLG	calcium modulating ligand
0.452	ENSG00000112186	0.035	0.0012	CAP2	CAP, adenylate cyclase-associated protein, 2 (yeast)
-0.443	ENSG00000126247	0.001	0	CAPNS1	calpain, small subunit 1
-0.272	ENSG00000110888	0.03	0.0019	CAPRIN2	caprin family member 2
-0.347	ENSG00000213995	0.008	0.0003	CARKD	carbohydrate kinase domain containing
0.638	ENSG00000142453	0	0	CARM1	coactivator-associated arginine methyltransferase 1
-0.295	ENSG00000134905	0.04	0.0027	CARS2	cysteinyl-tRNA synthetase 2, mitochondrial (putative)
-0.109	ENSG00000164326	0.009	0.0004	CARTPT	CART prepropeptide
-0.506	ENSG00000108349	0.006	0.0002	CASC3	cancer susceptibility candidate 3
-0.993	ENSG00000127995	0	0	CASD1	CAS1 domain containing 1
0.377	ENSG00000167971	0.002	0	CASKIN1	CASK interacting protein 1
0.189	ENSG00000105971	0.045	0.0016	CAV2	caveolin 2
-0.042	ENSG00000141668	0.042	0.0029	CBLN2	cerebellin 2 precursor
-0.060	ENSG00000108468	0.004	0.0002	CBX1	chromobox homolog 1
0.307	ENSG00000141582	0.021	0.0006	CBX4	chromobox homolog 4
0.324	ENSG00000094916	0.024	0.0007	CBX5	chromobox homolog 5
-0.408	ENSG00000100307	0.015	0.0007	CBX7	chromobox homolog 7
-0.430	ENSG00000100211	0.024	0.0014	CBY1	chibby homolog 1 (Drosophila)
-0.302	ENSG00000163001	0.008	0.0003	CCDC104	coiled-coil domain containing 104
-0.376	ENSG00000164306	0.028	0.0017	CCDC111	coiled-coil domain containing 111
-0.535	ENSG00000105479	0.029	0.0018	CCDC114	coiled-coil domain containing 114
-0.350	ENSG00000136710	0.015	0.0008	CCDC115	coiled-coil domain containing 115
-0.386	ENSG00000185298	0.042	0.003	CCDC137	coiled-coil domain containing 137
0.300	ENSG00000181982	0.048	0.0018	CCDC149	coiled-coil domain containing 149
0.011	ENSG00000198003	0.048	0.0018	CCDC151	coiled-coil domain containing 151
-0.480	ENSG00000151468	0.003	0.0001	CCDC3	coiled-coil domain containing 3
-0.427	ENSG00000173588	0.014	0.0007	CCDC41	coiled-coil domain containing 41
-0.380	ENSG00000120860	0.015	0.0008	CCDC53	coiled-coil domain containing 53
-0.309	ENSG00000108091	0.032	0.002	CCDC6	coiled-coil domain containing 6
0.317	ENSG00000110104	0.016	0.0004	CCDC86	coiled-coil domain containing 86
-0.780	ENSG00000187094	0	0	CCK	cholecystokinin
-0.385	ENSG00000136280	0.039	0.0026	CCM2	cerebral cavernous malformation 2
-0.350	ENSG00000166946	0.004	0.0001	CCNDBP1	cyclin D-type binding-protein 1
-0.149	ENSG00000113328	0.024	0.0014	CCNG1	cyclin G1
-0.224	ENSG00000134480	0.007	0.0003	CCNH	cyclin H
-0.367	ENSG00000135083	0.021	0.0012	CCNJL	cyclin J-like
0.420	ENSG00000129315	0.001	0	CCNT1	cyclin T1
-0.663	ENSG00000163468	0	0	CCT3	chaperonin containing TCP1, subunit 3 (gamma)
-0.662	ENSG00000115484	0	0	CCT4	chaperonin containing TCP1, subunit 4 (delta)
-0.265	ENSG00000234585	0.01	0.0005	CCT6P3	chaperonin containing TCP1, subunit 6 (zeta) pseudogene 3
-0.850	ENSG00000135624	0	0	CCT7	chaperonin containing TCP1, subunit 7 (eta)
-0.392	ENSG00000156261	0.016	0.0008	CCT8	chaperonin containing TCP1, subunit 8 (theta)
-0.198	ENSG00000135404	0.05	0.0037	CD63	CD63 molecule
-0.417	ENSG00000112149	0.004	0.0001	CD83	CD83 molecule
-1.354	ENSG00000010278	0	0	CD9	CD9 molecule
0.447	ENSG00000140326	0	0	CDAN1	codanin 1
-0.832	ENSG00000151465	0	0	CDC123	cell division cycle 123 homolog (S. cerevisiae)
-0.435	ENSG00000130177	0.004	0.0001	CDC16	cell division cycle 16 homolog (S. cerevisiae)
-0.627	ENSG00000105401	0	0	CDC37	cell division cycle 37 homolog (S. cerevisiae)
-0.368	ENSG00000197622	0.007	0.0003	CDC42SE1	CDC42 small effector 1
0.274	ENSG00000140945	0.019	0.001	CDH13	cadherin 13, H-cadherin (heart)
-0.347	ENSG00000145526	0.046	0.0034	CDH18	cadherin 18, type 2
0.293	ENSG00000150394	0.022	0.0006	CDH8	cadherin 8, type 2
-0.552	ENSG00000164885	0.001	0	CDK5	cyclin-dependent kinase 5
0.423	ENSG00000176749	0.031	0.001	CDK5R1	cyclin-dependent kinase 5, regulatory subunit 1 (p35)
-0.429	ENSG00000101391	0.033	0.0021	CDK5RAP1	CDK5 regulatory subunit associated protein 1
-0.570	ENSG00000108465	0	0	CDK5RAP3	CDK5 regulatory subunit associated protein 3
-0.794	ENSG00000134058	0	0	CDK7	cyclin-dependent kinase 7
-0.085	ENSG00000129596	0.034	0.0022	CDO1	cysteine dioxygenase, type I
0.287	ENSG00000140743	0.031	0.001	CDR2	cerebellar degeneration-related protein 2, 62kDa
0.338	ENSG00000105388	0.038	0.0013	CEACAM5	carcinoembryonic antigen-related cell adhesion molecule 5
0.349	ENSG00000115816	0.034	0.0011	CEBPZ	CCAAT/enhancer binding protein (C/EBP), zeta
0.292	ENSG00000170827	0.042	0.0015	CELP	carboxyl ester lipase pseudogene
0.451	ENSG00000116198	0.004	0.0001	CEP104	centrosomal protein 104kDa
0.371	ENSG00000182504	0.017	0.0004	CEP97	centrosomal protein 97kDa
-0.450	ENSG00000139624	0.003	0.0001	CERS5	ceramide synthase 5
0.144	ENSG00000172824	0.021	0.0006	CES4A	carboxylesterase 4A
-0.543	ENSG00000147400	0	0	CETN2	centrin, EF-hand protein, 2
-0.338	ENSG00000153774	0.006	0.0002	CFDP1	craniofacial development protein 1
-0.349	ENSG00000165410	0.027	0.0016	CFL2	cofilin 2 (muscle)
-0.223	ENSG00000128849	0.015	0.0008	CGNL1	cingulin-like 1
0.189	ENSG00000128965	0.043	0.0016	CHAC1	ChaC, cation transport regulator homolog 1 (E. coli)
-0.420	ENSG00000172586	0.032	0.002	CHCHD1	coiled-coil-helix-coiled-coil-helix domain containing 1
-0.659	ENSG00000106153	0	0	CHCHD2	coiled-coil-helix-coiled-coil-helix domain containing 2
-0.470	ENSG00000159685	0.006	0.0002	CHCHD6	coiled-coil-helix-coiled-coil-helix domain containing 6
0.409	ENSG00000153922	0.008	0.0001	CHD1	chromodomain helicase DNA binding protein 1
0.441	ENSG00000100604	0.005	0.0001	CHGA	chromogranin A (parathyroid secretory protein 1)
-0.594	ENSG00000089199	0	0	CHGB	chromogranin B (secretogranin 1)
0.352	ENSG00000133048	0	0	CHI3L1	chitinase 3-like 1 (cartilage glycoprotein-39)
-0.784	ENSG00000130724	0	0	CHMP2A	charged multivesicular body protein 2A
0.383	ENSG00000110172	0.001	0	CHORDC1	cysteine and histidine-rich domain (CHORD) containing 1
-0.373	ENSG00000168539	0.004	0.0001	CHRM1	cholinergic receptor, muscarinic 1
-0.690	ENSG00000115526	0	0	CHST10	carbohydrate sulfotransferase 10
-0.381	ENSG00000005194	0.017	0.0009	CIAPIN1	cytokine induced apoptosis inhibitor 1
-0.572	ENSG00000185043	0.003	0.0001	CIB1	calcium and integrin binding 1 (calmyrin)
-0.401	ENSG00000100865	0.007	0.0003	CINP	cyclin-dependent kinase 2 interacting protein
-0.419	ENSG00000099622	0	0	CIRBP	cold inducible RNA binding protein
-0.396	ENSG00000175216	0.026	0.0015	CKAP5	cytoskeleton associated protein 5
-0.623	ENSG00000166165	0	0	CKB	creatine kinase, brain
0.354	ENSG00000123975	0.001	0	CKS2	CDC28 protein kinase regulatory subunit 2
0.294	ENSG00000104859	0.014	0.0003	CLASRP	CLK4-associating serine/arginine rich protein
-0.358	ENSG00000134873	0.021	0.0012	CLDN10	claudin 10
-0.380	ENSG00000080822	0.007	0.0003	CLDND1	claudin domain containing 1
-0.471	ENSG00000236279	0.005	0.0002	CLEC2L	C-type lectin domain family 2, member L
-0.591	ENSG00000013441	0.001	0	CLK1	CDC-like kinase 1
-0.334	ENSG00000074201	0.002	0.0001	CLNS1A	chloride channel, nucleotide-sensitive, 1A
0.534	ENSG00000158258	0.001	0	CLSTN2	calsyntenin 2
-0.546	ENSG00000175416	0.004	0.0001	CLTB	clathrin, light chain B
-0.413	ENSG00000141367	0	0	CLTC	clathrin, heavy chain (Hc)
-0.661	ENSG00000120885	0	0	CLU	clusterin
-0.377	ENSG00000111726	0.001	0	CMAS	cytidine monophosphate N-acetylneuraminic acid synthetase
0.710	ENSG00000153815	0	0	CMIP	c-Maf inducing protein
0.248	ENSG00000134326	0.041	0.0014	CMPK2	cytidine monophosphate (UMP-CMP) kinase 2, mitochondrial
0.302	ENSG00000153551	0.034	0.0011	CMTM7	CKLF-like MARVEL transmembrane domain containing 7
0.342	ENSG00000170293	0.012	0.0003	CMTM8	CKLF-like MARVEL transmembrane domain containing 8
0.121	ENSG00000150656	0.023	0.0007	CNDP1	carnosine dipeptidase 1 (metallopeptidase M20 family)
-0.688	ENSG00000117519	0	0	CNN3	calponin 3, acidic
-0.199	ENSG00000144785	0.032	0.002	CNPY2	canopy 2 homolog (zebrafish)
-0.566	ENSG00000183978	0	0	COA3	cytochrome C oxidase assembly factor 3
0.355	ENSG00000060718	0.027	0.0008	COL11A1	collagen, type XI, alpha 1
-0.338	ENSG00000124749	0.033	0.0021	COL21A1	collagen, type XXI, alpha 1
1.166	ENSG00000171502	0	0	COL24A1	collagen, type XXIV, alpha 1
0.390	ENSG00000134871	0.001	0	COL4A2	collagen, type IV, alpha 2
0.355	ENSG00000204262	0	0	COL5A2	collagen, type V, alpha 2
0.348	ENSG00000080573	0.008	0.0002	COL5A3	collagen, type V, alpha 3
-0.253	ENSG00000163359	0.004	0.0001	COL6A3	collagen, type VI, alpha 3
-0.455	ENSG00000148444	0.008	0.0003	COMMD3	COMM domain containing 3
-0.803	ENSG00000181789	0	0	COPG1	coatomer protein complex, subunit gamma 1
0.245	ENSG00000158623	0.049	0.0018	COPG2	coatomer protein complex, subunit gamma 2
-0.600	ENSG00000141030	0	0	COPS3	COP9 constitutive photomorphogenic homolog subunit 3 (Arabidopsis)
-0.428	ENSG00000138663	0.002	0	COPS4	COP9 constitutive photomorphogenic homolog subunit 4 (Arabidopsis)
-0.675	ENSG00000121022	0	0	COPS5	COP9 constitutive photomorphogenic homolog subunit 5 (Arabidopsis)
-0.300	ENSG00000168090	0.038	0.0025	COPS6	COP9 constitutive photomorphogenic homolog subunit 6 (Arabidopsis)
-0.194	ENSG00000115520	0.038	0.0025	COQ10B	coenzyme Q10 homolog B (S. cerevisiae)
-0.318	ENSG00000132423	0.021	0.0012	COQ3	coenzyme Q3 homolog, methyltransferase (S. cerevisiae)
-0.772	ENSG00000088682	0	0	COQ9	coenzyme Q9 homolog (S. cerevisiae)
-0.516	ENSG00000103187	0.001	0	COTL1	coactosin-like 1 (Dictyostelium)
-0.414	ENSG00000138495	0.018	0.0009	COX17	COX17 cytochrome c oxidase assembly homolog (S. cerevisiae)
-0.356	ENSG00000131143	0.013	0.0006	COX4I1	cytochrome c oxidase subunit IV isoform 1
-0.663	ENSG00000135940	0	0	COX5B	cytochrome c oxidase subunit Vb
-0.639	ENSG00000126267	0	0	COX6B1	cytochrome c oxidase subunit VIb polypeptide 1 (ubiquitous)
-0.373	ENSG00000164919	0	0	COX6C	cytochrome c oxidase subunit VIc
-0.588	ENSG00000161281	0	0	COX7A1	cytochrome c oxidase subunit VIIa polypeptide 1 (muscle)
0.690	ENSG00000113742	0	0	CPEB4	cytoplasmic polyadenylation element binding protein 4
-0.392	ENSG00000140848	0.002	0.0001	CPNE2	copine II
-0.463	ENSG00000100884	0.003	0.0001	CPNE6	copine VI (neuronal)
-0.455	ENSG00000119203	0.004	0.0001	CPSF3	cleavage and polyadenylation specific factor 3, 73kDa
0.471	ENSG00000007545	0	0	CRAMP1L	Crm, cramped-like (Drosophila)
0.370	ENSG00000241258	0.007	0.0001	CRCP	CGRP receptor component
0.323	ENSG00000164463	0.046	0.0017	CREBRF	CREB3 regulatory factor
-0.493	ENSG00000143162	0.002	0.0001	CREG1	cellular repressor of E1A-stimulated genes 1
0.860	ENSG00000175874	0	0	CREG2	cellular repressor of E1A-stimulated genes 2
0.296	ENSG00000150938	0.018	0.0005	CRIM1	cysteine rich transmembrane BMP regulator 1 (chordin-like)
0.500	ENSG00000176390	0.003	0	CRLF3	cytokine receptor-like factor 3
-0.465	ENSG00000072832	0.001	0	CRMP1	collapsin response mediator protein 1
0.275	ENSG00000215908	0.009	0.0002	CROCCP2	ciliary rootlet coiled-coil, rootletin pseudogene 2
-0.531	ENSG00000121671	0	0	CRY2	cryptochrome 2 (photolyase-like)
-0.525	ENSG00000109846	0	0	CRYAB	crystallin, alpha B
-0.400	ENSG00000213139	0.018	0.001	CRYGS	crystallin, gamma S
-0.420	ENSG00000165475	0.019	0.001	CRYL1	crystallin, lambda 1
-0.198	ENSG00000116791	0.032	0.002	CRYZ	crystallin, zeta (quinone reductase)
0.733	ENSG00000139631	0	0	CSAD	cysteine sulfinic acid decarboxylase
0.115	ENSG00000060138	0.014	0.0003	CSDA	cold shock domain protein A
0.283	ENSG00000172346	0.009	0.0002	CSDC2	cold shock domain containing C2, RNA binding
0.498	ENSG00000113712	0.001	0	CSNK1A1	casein kinase 1, alpha 1
0.369	ENSG00000133275	0.007	0.0001	CSNK1G2	casein kinase 1, gamma 2
-0.747	ENSG00000204435	0	0	CSNK2B	casein kinase 2, beta polypeptide
0.336	ENSG00000144655	0	0	CSRNP1	cysteine-serine-rich nuclear protein 1
0.548	ENSG00000178662	0.001	0	CSRNP3	cysteine-serine-rich nuclear protein 3
-0.451	ENSG00000159176	0.003	0.0001	CSRP1	cysteine and glycine-rich protein 1
-0.495	ENSG00000159692	0	0	CTBP1	C-terminal binding protein 1
-0.340	ENSG00000164932	0.031	0.0019	CTHRC1	collagen triple helix repeat containing 1
-0.294	ENSG00000066032	0.002	0.0001	CTNNA2	catenin (cadherin-associated protein), alpha 2
-0.413	ENSG00000119326	0.004	0.0001	CTNNAL1	catenin (cadherin-associated protein), alpha-like 1
-0.473	ENSG00000132792	0.016	0.0008	CTNNBL1	catenin, beta like 1
-0.370	ENSG00000169862	0.041	0.0029	CTNND2	catenin (cadherin-associated protein), delta 2
-0.448	ENSG00000198730	0.003	0.0001	CTR9	Ctr9, Paf1/RNA polymerase II complex component, homolog (S. cerevisiae)
-0.501	ENSG00000064601	0.015	0.0007	CTSA	cathepsin A
-0.481	ENSG00000117984	0.021	0.0012	CTSD	cathepsin D
-0.424	ENSG00000135047	0.031	0.0019	CTSL1	cathepsin L1
0.339	ENSG00000180891	0.002	0	CUEDC1	CUE domain containing 1
-0.344	ENSG00000107874	0.028	0.0017	CUEDC2	CUE domain containing 2
-0.912	ENSG00000055130	0	0	CUL1	cullin 1
-0.442	ENSG00000036257	0.009	0.0004	CUL3	cullin 3
-0.525	ENSG00000119929	0.002	0.0001	CUTC	cutC copper transporter homolog (E. coli)
0.501	ENSG00000153015	0.001	0	CWC27	CWC27 spliceosome-associated protein homolog (S. cerevisiae)
-0.270	ENSG00000168329	0.027	0.0016	CX3CR1	chemokine (C-X3-C motif) receptor 1
0.237	ENSG00000145824	0.04	0.0014	CXCL14	chemokine (C-X-C motif) ligand 14
0.118	ENSG00000161921	0.044	0.0016	CXCL16	chemokine (C-X-C motif) ligand 16
-0.536	ENSG00000197021	0	0	CXorf40A/CXorf40B	chromosome X open reading frame 40A
-0.384	ENSG00000182224	0.03	0.0019	CYB5D1	cytochrome b5 domain containing 1
-0.332	ENSG00000186104	0.026	0.0016	CYP2R1	cytochrome P450, family 2, subfamily R, polypeptide 1
0.588	ENSG00000036530	0	0	CYP46A1	cytochrome P450, family 46, subfamily A, polypeptide 1
0.187	ENSG00000186204	0.017	0.0004	CYP4F12	cytochrome P450, family 4, subfamily F, polypeptide 12
0.548	ENSG00000100592	0.001	0	DAAM1	dishevelled associated activator of morphogenesis 1
-0.353	ENSG00000146122	0.014	0.0007	DAAM2	dishevelled associated activator of morphogenesis 2
0.367	ENSG00000173406	0.016	0.0004	DAB1	disabled homolog 1 (Drosophila)
-0.517	ENSG00000129562	0	0	DAD1	defender against cell death 1
-0.138	ENSG00000196730	0.028	0.0017	DAPK1	death-associated protein kinase 1
0.424	ENSG00000236709	0	0	DAPK1-IT1	DAPK1 intronic transcript 1 (non-protein coding)
-0.342	ENSG00000119599	0.036	0.0023	DCAF4	DDB1 and CUL4 associated factor 4
0.357	ENSG00000166341	0.004	0.0001	DCHS1	dachsous 1 (Drosophila)
-0.481	ENSG00000204843	0.002	0.0001	DCTN1	dynactin 1
0.273	ENSG00000237737	0.042	0.0015	DCTN1-AS1	DCTN1 antisense RNA 1
-0.344	ENSG00000175203	0.012	0.0006	DCTN2	dynactin 2 (p50)
-0.460	ENSG00000104671	0.004	0.0001	DCTN6	dynactin 6
-0.449	ENSG00000137692	0.001	0	DCUN1D5	DCN1, defective in cullin neddylation 1, domain containing 5 (S. cerevisiae)
-0.371	ENSG00000169738	0.04	0.0028	DCXR	dicarbonyl/L-xylulose reductase
-0.258	ENSG00000167986	0.045	0.0032	DDB1	damage-specific DNA binding protein 1, 127kDa
-0.239	ENSG00000085788	0.043	0.0031	DDHD2	DDHD domain containing 2
-0.292	ENSG00000168209	0.008	0.0003	DDIT4	DNA-damage-inducible transcript 4
-0.165	ENSG00000145358	0.03	0.0019	DDIT4L	DNA-damage-inducible transcript 4-like
0.325	ENSG00000181418	0.042	0.0015	DDN	dendrin
-0.218	ENSG00000099977	0.036	0.0024	DDT	D-dopachrome tautomerase
-0.596	ENSG00000079785	0	0	DDX1	DEAD (Asp-Glu-Ala-Asp) box helicase 1
-0.259	ENSG00000178105	0.015	0.0008	DDX10	DEAD (Asp-Glu-Ala-Asp) box polypeptide 10
0.437	ENSG00000100201	0.009	0.0002	DDX17	DEAD (Asp-Glu-Ala-Asp) box helicase 17
-0.189	ENSG00000109832	0.047	0.0034	DDX25	DEAD (Asp-Glu-Ala-Asp) box helicase 25
0.514	ENSG00000198563	0	0	DDX39B	DEAD (Asp-Glu-Ala-Asp) box polypeptide 39B
-0.531	ENSG00000183258	0.006	0.0002	DDX41	DEAD (Asp-Glu-Ala-Asp) box polypeptide 41
-0.464	ENSG00000108654	0	0	DDX5	DEAD (Asp-Glu-Ala-Asp) box helicase 5
-0.484	ENSG00000177030	0.014	0.0007	DEAF1	deformed epidermal autoregulatory factor 1 (Drosophila)
-0.414	ENSG00000146966	0.043	0.003	DENND2A	DENN/MADD domain containing 2A
-0.367	ENSG00000184014	0.034	0.0022	DENND5A	DENN/MADD domain containing 5A
-0.248	ENSG00000105928	0.033	0.0021	DFNA5	deafness, autosomal dominant 5
-0.496	ENSG00000114956	0.012	0.0006	DGUOK	deoxyguanosine kinase
-0.831	ENSG00000116133	0	0	DHCR24	24-dehydrocholesterol reductase
-0.497	ENSG00000109016	0.002	0.0001	DHRS7B	dehydrogenase/reductase (SDR family) member 7B
-0.522	ENSG00000109606	0.002	0.0001	DHX15	DEAH (Asp-Glu-Ala-His) box polypeptide 15
-0.623	ENSG00000067248	0	0	DHX29	DEAH (Asp-Glu-Ala-His) box polypeptide 29
-0.439	ENSG00000184047	0.016	0.0008	DIABLO	diablo, IAP-binding mitochondrial protein
0.474	ENSG00000165023	0.023	0.0006	DIRAS2	DIRAS family, GTP-binding RAS-like 2
-0.520	ENSG00000166938	0.001	0	DIS3L	DIS3 mitotic control homolog (S. cerevisiae)-like
0.272	ENSG00000140323	0.041	0.0015	DISP2	dispatched homolog 2 (Drosophila)
-0.303	ENSG00000235859	0.037	0.0024	DKFZP586I1420	uncharacterized protein DKFZp586I1420
-0.455	ENSG00000091140	0	0	DLD	dihydrolipoamide dehydrogenase
0.234	ENSG00000177337	0.009	0.0002	DLGAP1-AS1	DLGAP1 antisense RNA 1
-0.681	ENSG00000178028	0	0	DMAP1	DNA methyltransferase 1 associated protein 1
-0.252	ENSG00000104093	0.007	0.0003	DMXL2	Dmx-like 2
-0.120	ENSG00000086061	0.047	0.0035	DNAJA1	DnaJ (Hsp40) homolog, subfamily A, member 1
-0.144	ENSG00000090520	0.036	0.0024	DNAJB11	DnaJ (Hsp40) homolog, subfamily B, member 11
-0.600	ENSG00000105993	0	0	DNAJB6	DnaJ (Hsp40) homolog, subfamily B, member 6
0.366	ENSG00000136770	0.014	0.0003	DNAJC1	DnaJ (Hsp40) homolog, subfamily C, member 1
-0.701	ENSG00000168259	0	0	DNAJC7	DnaJ (Hsp40) homolog, subfamily C, member 7
-0.322	ENSG00000126698	0.043	0.003	DNAJC8	DnaJ (Hsp40) homolog, subfamily C, member 8
-0.332	ENSG00000088538	0.023	0.0013	DOCK3	dedicator of cytokinesis 3
0.519	ENSG00000206052	0.002	0	DOK6	docking protein 6
-0.403	ENSG00000166171	0.013	0.0006	DPCD	deleted in primary ciliary dyskinesia homolog (mouse)
-0.457	ENSG00000133884	0.015	0.0008	DPF2	D4, zinc and double PHD fingers family 2
0.141	ENSG00000205683	0.03	0.0009	DPF3	D4, zinc and double PHD fingers, family 3
-0.414	ENSG00000136908	0.024	0.0014	DPM2	dolichyl-phosphate mannosyltransferase polypeptide 2, regulatory subunit
0.471	ENSG00000175497	0.001	0	DPP10	dipeptidyl-peptidase 10 (non-functional)
-0.334	ENSG00000162961	0.009	0.0004	DPY30	dpy-30 homolog (C. elegans)
-0.434	ENSG00000156171	0.011	0.0005	DRAM2	DNA-damage regulated autophagy modulator 2
-0.305	ENSG00000185721	0.043	0.003	DRG1	developmentally regulated GTP binding protein 1
-0.296	ENSG00000096696	0.041	0.0028	DSP	desmoplakin
-0.412	ENSG00000047579	0.019	0.001	DTNBP1	dystrobrevin binding protein 1
-0.384	ENSG00000081721	0.034	0.0022	DUSP12	dual specificity phosphatase 12
-0.490	ENSG00000138166	0.001	0	DUSP5	dual specificity phosphatase 5
0.674	ENSG00000139318	0	0	DUSP6	dual specificity phosphatase 6
0.638	ENSG00000184545	0	0	DUSP8	dual specificity phosphatase 8
0.496	ENSG00000107404	0	0	DVL1	dishevelled, dsh homolog 1 (Drosophila)
-0.396	ENSG00000141627	0.014	0.0007	DYM	dymeclin
-0.394	ENSG00000010219	0.008	0.0003	DYRK4	dual-specificity tyrosine-(Y)-phosphorylation regulated kinase 4
0.482	ENSG00000112242	0.001	0	E2F3	E2F transcription factor 3
-0.278	ENSG00000144597	0.023	0.0013	EAF1	ELL associated factor 1
-0.898	ENSG00000129518	0	0	EAPP	E2F-associated phosphoprotein
-0.180	ENSG00000117395	0.047	0.0034	EBNA1BP2	EBNA1 binding protein 2
-0.412	ENSG00000147155	0.027	0.0016	EBP	emopamil binding protein (sterol isomerase)
-0.561	ENSG00000104823	0.003	0.0001	ECH1	enoyl CoA hydratase 1, peroxisomal
-0.546	ENSG00000127884	0.001	0	ECHS1	enoyl CoA hydratase, short chain, 1, mitochondrial
-0.569	ENSG00000198721	0	0	ECI2	enoyl-CoA delta isomerase 2
-0.450	ENSG00000134109	0.015	0.0007	EDEM1	ER degradation enhancer, mannosidase alpha-like 1
-0.372	ENSG00000107223	0.012	0.0006	EDF1	endothelial differentiation-related factor 1
-0.615	ENSG00000101210	0	0	EEF1A2	eukaryotic translation elongation factor 1 alpha 2
-0.627	ENSG00000104529	0	0	EEF1D	eukaryotic translation elongation factor 1 delta (guanine nucleotide exchange protein)
-0.297	ENSG00000124802	0.011	0.0005	EEF1E1	eukaryotic translation elongation factor 1 epsilon 1
-0.524	ENSG00000167658	0.002	0.0001	EEF2	eukaryotic translation elongation factor 2
-0.164	ENSG00000203965	0.038	0.0026	EFCAB7	EF-hand calcium binding domain 7
-0.552	ENSG00000115380	0.001	0	EFEMP1	EGF containing fibulin-like extracellular matrix protein 1
0.293	ENSG00000184349	0.03	0.0009	EFNA5	ephrin-A5
0.326	ENSG00000125266	0.009	0.0002	EFNB2	ephrin-B2
0.481	ENSG00000132294	0.028	0.0008	EFR3A	EFR3 homolog A (S. cerevisiae)
0.408	ENSG00000122877	0.003	0	EGR2	early growth response 2
0.291	ENSG00000179388	0.025	0.0007	EGR3	early growth response 3
0.331	ENSG00000181090	0.009	0.0002	EHMT1	euchromatic histone-lysine N-methyltransferase 1
-0.667	ENSG00000173812	0	0	EIF1	eukaryotic translation initiation factor 1
-0.914	ENSG00000111361	0	0	EIF2B1	eukaryotic translation initiation factor 2B, subunit 1 alpha, 26kDa
-0.509	ENSG00000070785	0.002	0	EIF2B3	eukaryotic translation initiation factor 2B, subunit 3 gamma, 58kDa
0.471	ENSG00000126070	0.001	0	EIF2C3	eukaryotic translation initiation factor 2C, 3
-0.774	ENSG00000100353	0	0	EIF3D	eukaryotic translation initiation factor 3, subunit D
-0.332	ENSG00000104408	0.022	0.0012	EIF3E	eukaryotic translation initiation factor 3, subunit E
-0.682	ENSG00000130811	0	0	EIF3G	eukaryotic translation initiation factor 3, subunit G
-0.560	ENSG00000147677	0	0	EIF3H	eukaryotic translation initiation factor 3, subunit H
-0.685	ENSG00000084623	0	0	EIF3I	eukaryotic translation initiation factor 3, subunit I
-0.539	ENSG00000178982	0.002	0	EIF3K	eukaryotic translation initiation factor 3, subunit K
-0.529	ENSG00000149100	0.002	0	EIF3M	eukaryotic translation initiation factor 3, subunit M
-0.689	ENSG00000161960	0	0	EIF4A1	eukaryotic translation initiation factor 4A1
-0.671	ENSG00000141543	0	0	EIF4A3	eukaryotic translation initiation factor 4A3
-0.514	ENSG00000063046	0.001	0	EIF4B	eukaryotic translation initiation factor 4B
-0.441	ENSG00000135930	0.03	0.0018	EIF4E2	eukaryotic translation initiation factor 4E family member 2
-0.610	ENSG00000106682	0	0	EIF4H	eukaryotic translation initiation factor 4H
-0.411	ENSG00000100664	0.006	0.0002	EIF5	eukaryotic translation initiation factor 5
-0.379	ENSG00000242372	0.028	0.0017	EIF6	eukaryotic translation initiation factor 6
0.315	ENSG00000196361	0.017	0.0004	ELAVL3	ELAV (embryonic lethal, abnormal vision, Drosophila)-like 3 (Hu antigen C)
0.456	ENSG00000166897	0.003	0	ELFN2	extracellular leucine-rich repeat and fibronectin type III domain containing 2
-0.310	ENSG00000118985	0.048	0.0035	ELL2	elongation factor, RNA polymerase II, 2
-0.510	ENSG00000155849	0	0	ELMO1	engulfment and cell motility 1
-0.295	ENSG00000118402	0.014	0.0007	ELOVL4	ELOVL fatty acid elongase 4
-0.792	ENSG00000104412	0	0	EMC2	ER membrane protein complex subunit 2
-0.600	ENSG00000125037	0	0	EMC3	ER membrane protein complex subunit 3
-0.465	ENSG00000128463	0	0	EMC4	ER membrane protein complex subunit 4
-0.559	ENSG00000134153	0	0	EMC7	ER membrane protein complex subunit 7
-0.132	ENSG00000171617	0.041	0.0028	ENC1	ectodermal-neural cortex 1 (with BTB-like domain)
-0.445	ENSG00000167136	0.008	0.0003	ENDOG	endonuclease G
-0.163	ENSG00000111674	0	0	ENO2	enolase 2 (gamma, neuronal)
-0.156	ENSG00000145293	0.007	0.0003	ENOPH1	enolase-phosphatase 1
-0.078	ENSG00000136960	0.023	0.0013	ENPP2	ectonucleotide pyrophosphatase/phosphodiesterase 2
-0.370	ENSG00000197586	0.014	0.0007	ENTPD6	ectonucleoside triphosphate diphosphohydrolase 6 (putative)
0.572	ENSG00000100393	0	0	EP300	E1A binding protein p300
-0.452	ENSG00000082397	0.001	0	EPB41L3	erythrocyte membrane protein band 4.1-like 3
-0.404	ENSG00000224032	0.002	0.0001	EPB41L4A-AS1	EPB41L4A antisense RNA 1
0.236	ENSG00000119888	0.043	0.0015	EPCAM	epithelial cell adhesion molecule
-0.611	ENSG00000086289	0	0	EPDR1	ependymin related protein 1 (zebrafish)
0.324	ENSG00000145242	0.028	0.0008	EPHA5	EPH receptor A5
-0.467	ENSG00000106123	0.011	0.0005	EPHB6	EPH receptor B6
0.359	ENSG00000132591	0.003	0	ERAL1	Era G-protein-like 1 (E. coli)
-0.159	ENSG00000187672	0.001	0	ERC2	ELKS/RAB6-interacting/CAST family member 2
-0.834	ENSG00000163161	0	0	ERCC3	excision repair cross-complementing rodent repair deficiency, complementation group 3
-0.410	ENSG00000100632	0.005	0.0002	ERH	enhancer of rudimentary homolog (Drosophila)
-0.378	ENSG00000164010	0.009	0.0004	ERMAP	erythroblast membrane-associated protein (Scianna blood group)
-0.459	ENSG00000136541	0	0	ERMN	ermin, ERM-like protein
-0.432	ENSG00000089248	0.007	0.0003	ERP29	endoplasmic reticulum protein 29
-0.478	ENSG00000116285	0.004	0.0002	ERRFI1	ERBB receptor feedback inhibitor 1
0.491	ENSG00000089048	0.001	0	ESF1	ESF1, nucleolar pre-rRNA processing protein, homolog (S. cerevisiae)
-0.392	ENSG00000105379	0.044	0.0031	ETFB	electron-transfer-flavoprotein, beta polypeptide
-0.336	ENSG00000171503	0.014	0.0007	ETFDH	electron-transferring-flavoprotein dehydrogenase
-0.326	ENSG00000126860	0.002	0.0001	EVI2A	ecotropic viral integration site 2A
0.193	ENSG00000130201	0.017	0.0004	EXOC3L2	exocyst complex component 3-like 2
-0.389	ENSG00000116903	0.004	0.0001	EXOC8	exocyst complex component 8
0.431	ENSG00000182197	0.012	0.0003	EXT1	exostosin 1
-0.120	ENSG00000117525	0.04	0.0027	F3	coagulation factor III (thromboplastin, tissue factor)
-1.015	ENSG00000121769	0	0	FABP3	fatty acid binding protein 3, muscle and heart (mammary-derived growth inhibitor)
0.341	ENSG00000183688	0.001	0	FAM101B	family with sequence similarity 101, member B
-0.222	ENSG00000162636	0.006	0.0002	FAM102B	family with sequence similarity 102, member B
-0.528	ENSG00000168309	0.002	0	FAM107A	family with sequence similarity 107, member A
0.346	ENSG00000198420	0.015	0.0004	FAM115A	family with sequence similarity 115, member A
0.310	ENSG00000165566	0.006	0.0001	FAM123A	family with sequence similarity 123A
0.398	ENSG00000155744	0.031	0.001	FAM126B	family with sequence similarity 126, member B
0.527	ENSG00000178752	0	0	FAM132B	family with sequence similarity 132, member B
0.321	ENSG00000234545	0.034	0.0011	FAM133B	family with sequence similarity 133, member B
-0.382	ENSG00000154153	0.026	0.0015	FAM134B	family with sequence similarity 134, member B
-0.269	ENSG00000141699	0.033	0.0021	FAM134C	family with sequence similarity 134, member C
-0.564	ENSG00000109794	0.001	0	FAM149A	family with sequence similarity 149, member A
0.535	ENSG00000189292	0	0	FAM150B	family with sequence similarity 150, member B
0.404	ENSG00000182230	0.002	0	FAM153B	family with sequence similarity 153, member B
-0.545	ENSG00000114023	0	0	FAM162A	family with sequence similarity 162, member A
0.416	ENSG00000113391	0.005	0.0001	FAM172A	family with sequence similarity 172, member A
0.089	ENSG00000168754	0.041	0.0014	FAM178B	family with sequence similarity 178, member B
0.172	ENSG00000135436	0.034	0.0011	FAM186B	family with sequence similarity 186, member B
0.325	ENSG00000104059	0.003	0	FAM189A1	family with sequence similarity 189, member A1
-0.407	ENSG00000135063	0.02	0.0011	FAM189A2	family with sequence similarity 189, member A2
-0.377	ENSG00000146067	0.03	0.0018	FAM193B	family with sequence similarity 193, member B
-0.327	ENSG00000181350	0.038	0.0026	FAM211A	family with sequence similarity 211, member A
-0.448	ENSG00000047346	0.009	0.0004	FAM214A	family with sequence similarity 214, member A
-0.290	ENSG00000196227	0.019	0.001	FAM217B	family with sequence similarity 217, member B
-0.381	ENSG00000178397	0.018	0.0009	FAM220A	family with sequence similarity 220, member A
-0.417	ENSG00000105058	0.016	0.0008	FAM32A	family with sequence similarity 32, member A
0.315	ENSG00000185112	0.001	0	FAM43A	family with sequence similarity 43, member A
-0.810	ENSG00000071859	0	0	FAM50A	family with sequence similarity 50, member A
-0.786	ENSG00000117640	0	0	FAM54B	family with sequence similarity 54, member B
0.442	ENSG00000141441	0.001	0	FAM59A	family with sequence similarity 59, member A
0.299	ENSG00000162670	0.043	0.0015	FAM5C	family with sequence similarity 5, member C
0.347	ENSG00000111913	0.031	0.001	FAM65B	family with sequence similarity 65, member B
-0.355	ENSG00000154511	0.024	0.0013	FAM69A	family with sequence similarity 69, member A
-0.551	ENSG00000125355	0.002	0.0001	FAM70A	family with sequence similarity 70, member A
0.349	ENSG00000118894	0.007	0.0001	FAM86A/FAM86B1	family with sequence similarity 86, member A
0.287	ENSG00000182118	0.021	0.0006	FAM89A	family with sequence similarity 89, member A
-0.202	ENSG00000064763	0.024	0.0014	FAR2	fatty acyl CoA reductase 2
-0.393	ENSG00000215251	0.049	0.0036	FASTKD5	FAST kinase domains 5
-0.361	ENSG00000083857	0.014	0.0007	FAT1	FAT tumor suppressor homolog 1 (Drosophila)
-0.114	ENSG00000149806	0.033	0.0021	FAU	Finkel-Biskis-Reilly murine sarcoma virus (FBR-MuSV) ubiquitously expressed
0.303	ENSG00000188878	0.041	0.0014	FBF1	Fas (TNFRSF6) binding factor 1
0.337	ENSG00000112787	0.007	0.0001	FBRSL1	fibrosin-like 1
-0.322	ENSG00000118564	0.048	0.0035	FBXL5	F-box and leucine-rich repeat protein 5
-0.044	ENSG00000178974	0.043	0.003	FBXO34	F-box protein 34
-0.575	ENSG00000100225	0.002	0.0001	FBXO7	F-box protein 7
0.374	ENSG00000137478	0.025	0.0007	FCHSD2	FCH and double SH3 domains 2
-0.527	ENSG00000079459	0.003	0.0001	FDFT1	farnesyl-diphosphate farnesyltransferase 1
-0.278	ENSG00000160752	0.014	0.0007	FDPS	farnesyl diphosphate synthase
-0.221	ENSG00000145780	0.049	0.0036	FEM1C	fem-1 homolog c (C. elegans)
0.694	ENSG00000153266	0	0	FEZF2	FEZ family zinc finger 2
-0.581	ENSG00000115641	0	0	FHL2	four and a half LIM domains 2
-0.475	ENSG00000134775	0	0	FHOD3	formin homology 2 domain containing 3
-0.486	ENSG00000172500	0.001	0	FIBP	fibroblast growth factor (acidic) intracellular binding protein
-0.048	ENSG00000112367	0.04	0.0028	FIG4	FIG4 homolog, SAC1 lipid phosphatase domain containing (S. cerevisiae)
-0.717	ENSG00000214253	0	0	FIS1	fission 1 (mitochondrial outer membrane) homolog (S. cerevisiae)
0.462	ENSG00000119782	0.033	0.0011	FKBP1B	FK506 binding protein 1B, 12.6 kDa
0.609	ENSG00000231160	0	0	FLJ13197	uncharacterized FLJ13197
0.749	ENSG00000126500	0	0	FLRT1	fibronectin leucine rich transmembrane protein 1
0.411	ENSG00000125848	0.008	0.0002	FLRT3	fibronectin leucine rich transmembrane protein 3
0.243	ENSG00000157827	0.023	0.0006	FMNL2	formin-like 2
-0.406	ENSG00000141560	0.037	0.0025	FN3KRP	fructosamine 3 kinase related protein
-0.298	ENSG00000109920	0.004	0.0001	FNBP4	formin binding protein 4
0.221	ENSG00000164694	0.001	0	FNDC1	fibronectin type III domain containing 1
-0.369	ENSG00000188352	0.028	0.0017	FOCAD	focadhesin
-0.385	ENSG00000086205	0.004	0.0001	FOLH1	folate hydrolase (prostate-specific membrane antigen) 1
0.195	ENSG00000054598	0.044	0.0016	FOXC1	forkhead box C1
0.707	ENSG00000204060	0	0	FOXO6	forkhead box O6
0.961	ENSG00000242094	0	0	FOXP1-IT1	FOXP1 intronic transcript 1 (non-protein coding)
0.358	ENSG00000149531	0.019	0.0005	FRG1B	FSHD region gene 1 family, member B
-0.674	ENSG00000087086	0	0	FTL	ferritin, light polypeptide
0.589	ENSG00000230590	0	0	FTX	FTX transcript, XIST regulator (non-protein coding)
-0.384	ENSG00000179163	0.007	0.0003	FUCA1	fucosidase, alpha-L- 1, tissue
-0.263	ENSG00000069509	0.02	0.0011	FUNDC1	FUN14 domain containing 1
0.239	ENSG00000155760	0.02	0.0005	FZD7	frizzled family receptor 7
0.263	ENSG00000123689	0.029	0.0009	G0S2	G0/G1switch 2
-0.292	ENSG00000170296	0.011	0.0005	GABARAP	GABA(A) receptor-associated protein
-0.661	ENSG00000034713	0	0	GABARAPL2	GABA(A) receptor-associated protein-like 2
-0.639	ENSG00000204681	0	0	GABBR1	gamma-aminobutyric acid (GABA) B receptor, 1
0.446	ENSG00000022355	0.002	0	GABRA1	gamma-aminobutyric acid (GABA) A receptor, alpha 1
0.359	ENSG00000151834	0.009	0.0002	GABRA2	gamma-aminobutyric acid (GABA) A receptor, alpha 2
0.618	ENSG00000011677	0	0	GABRA3	gamma-aminobutyric acid (GABA) A receptor, alpha 3
0.791	ENSG00000163288	0	0	GABRB1	gamma-aminobutyric acid (GABA) A receptor, beta 1
0.741	ENSG00000145864	0	0	GABRB2	gamma-aminobutyric acid (GABA) A receptor, beta 2
-0.402	ENSG00000187730	0.021	0.0012	GABRD	gamma-aminobutyric acid (GABA) A receptor, delta
0.324	ENSG00000141429	0.041	0.0014	GALNT1	UDP-N-acetyl-alpha-D-galactosamine:polypeptide N-acetylgalactosaminyltransferase 1 (GalNAc-T1)
-1.046	ENSG00000110328	0	0	GALNTL4	UDP-N-acetyl-alpha-D-galactosamine:polypeptide N-acetylgalactosaminyltransferase-like 4
0.489	ENSG00000172020	0.007	0.0001	GAP43	growth associated protein 43
-0.510	ENSG00000111640	0.003	0.0001	GAPDH	glyceraldehyde-3-phosphate dehydrogenase
-0.304	ENSG00000106105	0.016	0.0008	GARS	glycyl-tRNA synthetase
0.280	ENSG00000185340	0.013	0.0003	GAS2L1	growth arrest-specific 2 like 1
0.355	ENSG00000143614	0.024	0.0007	GATAD2B	GATA zinc finger domain containing 2B
-0.367	ENSG00000171766	0.036	0.0024	GATM	glycine amidinotransferase (L-arginine:glycine amidinotransferase)
-0.618	ENSG00000160844	0	0	GATS	GATS, stromal antigen 3 opposite strand
-0.310	ENSG00000114480	0.033	0.0021	GBE1	glucan (1,4-alpha-), branching enzyme 1
-0.292	ENSG00000115271	0.04	0.0028	GCA	grancalcin, EF-hand calcium binding protein
0.402	ENSG00000119125	0.04	0.0014	GDA	guanine deaminase
-0.351	ENSG00000006007	0.023	0.0013	GDE1	glycerophosphodiester phosphodiesterase 1
0.220	ENSG00000130283	0.045	0.0016	GDF1	growth differentiation factor 1
-0.314	ENSG00000131095	0.018	0.001	GFAP	glial fibrillary acidic protein
0.375	ENSG00000131459	0.02	0.0005	GFPT2	glutamine-fructose-6-phosphate transaminase 2
0.355	ENSG00000125447	0.001	0	GGA3	golgi-associated, gamma adaptin ear containing, ARF binding protein 3
-0.341	ENSG00000006625	0.013	0.0006	GGCT	gamma-glutamylcyclotransferase
0.068	ENSG00000100031	0.05	0.0019	GGT1	gamma-glutamyltransferase 1
-0.489	ENSG00000165678	0.001	0	GHITM	growth hormone inducible transmembrane protein
0.320	ENSG00000240288	0.003	0	GHRLOS	ghrelin opposite strand/antisense RNA
0.319	ENSG00000165113	0.006	0.0001	GKAP1	G kinase anchoring protein 1
-0.460	ENSG00000138604	0.002	0.0001	GLCE	glucuronic acid epimerase
0.725	ENSG00000174332	0	0	GLIS1	GLIS family zinc finger 1
-0.858	ENSG00000124767	0	0	GLO1	glyoxalase I
-0.703	ENSG00000167699	0	0	GLOD4	glyoxalase domain containing 4
-0.525	ENSG00000173221	0	0	GLRX	glutaredoxin (thioltransferase)
-0.392	ENSG00000135423	0.028	0.0017	GLS2	glutaminase 2 (liver, mitochondrial)
-0.395	ENSG00000016864	0.048	0.0035	GLT8D1	glycosyltransferase 8 domain containing 1
0.401	ENSG00000224051	0.008	0.0002	GLTPD1	glycolipid transfer protein domain containing 1
0.155	ENSG00000063169	0.044	0.0016	GLTSCR1	glioma tumor suppressor candidate region gene 1
-0.643	ENSG00000148672	0	0	GLUD1	glutamate dehydrogenase 1
-0.835	ENSG00000100938	0	0	GMPR2	guanosine monophosphate reductase 2
-0.354	ENSG00000087460	0.02	0.0011	GNAS	GNAS complex locus
-0.547	ENSG00000172354	0.003	0.0001	GNB2	guanine nucleotide binding protein (G protein), beta polypeptide 2
-0.715	ENSG00000204628	0	0	GNB2L1	guanine nucleotide binding protein (G protein), beta polypeptide 2-like 1
-0.314	ENSG00000162188	0	0	GNG3	guanine nucleotide binding protein (G protein), gamma 3
-0.229	ENSG00000163938	0.006	0.0002	GNL3	guanine nucleotide binding protein-like 3 (nucleolar)
-0.430	ENSG00000113552	0.011	0.0005	GNPDA1	glucosamine-6-phosphate deaminase 1
-0.438	ENSG00000163281	0.018	0.0009	GNPDA2	glucosamine-6-phosphate deaminase 2
-0.443	ENSG00000090581	0.029	0.0018	GNPTG	N-acetylglucosamine-1-phosphate transferase, gamma subunit
-0.442	ENSG00000066455	0	0	GOLGA5	golgin A5
-0.615	ENSG00000155265	0	0	GOLGA7B	golgin A7 family, member B
-1.214	ENSG00000215252	0	0	GOLGA8A/GOLGA8B	golgin A8 family, member B
-0.358	ENSG00000135052	0.006	0.0002	GOLM1	golgi membrane protein 1
-0.541	ENSG00000114745	0.008	0.0003	GORASP1	golgi reassembly stacking protein 1, 65kDa
-0.917	ENSG00000120053	0	0	GOT1	glutamic-oxaloacetic transaminase 1, soluble (aspartate aminotransferase 1)
-0.309	ENSG00000125166	0.006	0.0002	GOT2	glutamic-oxaloacetic transaminase 2, mitochondrial (aspartate aminotransferase 2)
-0.368	ENSG00000062194	0.032	0.002	GPBP1	GC-rich promoter binding protein 1
-0.776	ENSG00000105220	0	0	GPI	glucose-6-phosphate isomerase
-0.262	ENSG00000198522	0.05	0.0037	GPN1	GPN-loop GTPase 1
0.399	ENSG00000163328	0.016	0.0004	GPR155	G protein-coupled receptor 155
-0.177	ENSG00000151025	0.007	0.0002	GPR158	G protein-coupled receptor 158
0.437	ENSG00000172209	0.023	0.0006	GPR22	G protein-coupled receptor 22
1.005	ENSG00000154478	0	0	GPR26	G protein-coupled receptor 26
0.482	ENSG00000170775	0	0	GPR37	G protein-coupled receptor 37 (endothelin receptor type B-like)
0.243	ENSG00000177464	0.044	0.0016	GPR4	G protein-coupled receptor 4
0.430	ENSG00000203737	0.028	0.0008	GPR52	G protein-coupled receptor 52
-0.278	ENSG00000123901	0.003	0.0001	GPR83	G protein-coupled receptor 83
0.462	ENSG00000181656	0	0	GPR88	G protein-coupled receptor 88
-0.499	ENSG00000198932	0	0	GPRASP1	G protein-coupled receptor associated sorting protein 1
-0.365	ENSG00000169727	0.048	0.0035	GPS1	G protein pathway suppressor 1
0.350	ENSG00000132522	0.005	0.0001	GPS2	G protein pathway suppressor 2
0.464	ENSG00000176153	0.001	0	GPX2	glutathione peroxidase 2 (gastrointestinal)
-0.445	ENSG00000167468	0.013	0.0006	GPX4	glutathione peroxidase 4
-0.362	ENSG00000155324	0.04	0.0028	GRAMD3	GRAM domain containing 3
0.891	ENSG00000115290	0	0	GRB14	growth factor receptor-bound protein 14
0.297	ENSG00000141449	0.006	0.0001	GREB1L	growth regulation by estrogen in breast cancer-like
-0.549	ENSG00000137106	0.002	0.0001	GRHPR	glyoxylate reductase/hydroxypyruvate reductase
-0.149	ENSG00000155511	0.008	0.0003	GRIA1	glutamate receptor, ionotropic, AMPA 1
-0.428	ENSG00000068400	0.006	0.0002	GRIPAP1	GRIP1 associated protein 1
0.352	ENSG00000198822	0.001	0	GRM3	glutamate receptor, metabotropic 3
0.713	ENSG00000168959	0	0	GRM5	glutamate receptor, metabotropic 5
-0.058	ENSG00000134443	0.004	0.0001	GRP	gastrin-releasing peptide
-0.214	ENSG00000170899	0.001	0	GSTA4	glutathione S-transferase alpha 4
-0.629	ENSG00000134201	0	0	GSTM5	glutathione S-transferase mu 5
-0.250	ENSG00000148834	0.012	0.0006	GSTO1	glutathione S-transferase omega 1
-0.421	ENSG00000137947	0.008	0.0003	GTF2B	general transcription factor IIB
-0.733	ENSG00000197265	0	0	GTF2E2	general transcription factor IIE, polypeptide 2, beta 34kDa
-0.255	ENSG00000122034	0.005	0.0002	GTF3A	general transcription factor IIIA
-0.649	ENSG00000143774	0	0	GUK1	guanylate kinase 1
-0.306	ENSG00000169919	0.011	0.0005	GUSB	glucuronidase, beta
-0.485	ENSG00000215190	0.005	0.0002	GUSBP4	glucuronidase, beta pseudogene 4
-0.189	ENSG00000163754	0.046	0.0033	GYG1	glycogenin 1
-0.297	ENSG00000164032	0.011	0.0005	H2AFZ	H2A histone family, member Z
-0.511	ENSG00000132475	0.004	0.0001	H3F3A/H3F3B	H3 histone, family 3B (H3.3B)
-0.382	ENSG00000138029	0.021	0.0012	HADHB	hydroxyacyl-CoA dehydrogenase/3-ketoacyl-CoA thiolase/enoyl-CoA hydratase (trifunctional protein), beta subunit
-0.682	ENSG00000063854	0	0	HAGH	hydroxyacylglutathione hydrolase
0.609	ENSG00000187664	0	0	HAPLN4	hyaluronan and proteoglycan link protein 4
-0.515	ENSG00000112855	0.001	0	HARS2	histidyl-tRNA synthetase 2, mitochondrial
0.425	ENSG00000214367	0.004	0.0001	HAUS3	HAUS augmin-like complex, subunit 3
-0.428	ENSG00000092036	0.031	0.0019	HAUS4	HAUS augmin-like complex, subunit 4
-0.154	ENSG00000188536	0	0	HBA1/HBA2	hemoglobin, alpha 1
-0.303	ENSG00000244734	0.006	0.0002	HBB	hemoglobin, beta
-0.274	ENSG00000004961	0.026	0.0015	HCCS	holocytochrome c synthase
0.427	ENSG00000164588	0.007	0.0001	HCN1	hyperpolarization activated cyclic nucleotide-gated potassium channel 1
0.060	ENSG00000167220	0.014	0.0007	HDHD2	haloacid dehalogenase-like hydrolase domain containing 2
0.285	ENSG00000013583	0.018	0.0005	HEBP1	heme binding protein 1
-0.263	ENSG00000051620	0.007	0.0003	HEBP2	heme binding protein 2
-0.385	ENSG00000165478	0.008	0.0003	HEPACAM	hepatic and glial cell adhesion molecule
-0.292	ENSG00000138642	0.045	0.0033	HERC6	HECT and RLD domain containing E3 ubiquitin protein ligase family member 6
-0.366	ENSG00000049860	0.013	0.0006	HEXB	hexosaminidase B (beta polypeptide)
-0.205	ENSG00000010282	0.014	0.0007	HHATL	hedgehog acyltransferase-like
-0.287	ENSG00000148110	0.035	0.0023	HIATL1	hippocampus abundant transcript-like 1
-0.406	ENSG00000196312	0.008	0.0003	HIATL2	hippocampus abundant transcript-like 2
-0.118	ENSG00000169567	0.05	0.0037	HINT1	histidine triad nucleotide binding protein 1
0.221	ENSG00000064393	0.02	0.0005	HIPK2	homeodomain interacting protein kinase 2
0.100	ENSG00000100084	0.037	0.0012	HIRA	HIR histone cell cycle regulation defective homolog A (S. cerevisiae)
0.817	ENSG00000197061	0	0	HIST1H4A (includes others)	histone cluster 1, H4a
-0.565	ENSG00000184678	0.001	0	HIST2H2BE (includes others)	histone cluster 2, H2be
-0.340	ENSG00000010818	0.015	0.0008	HIVEP2	human immunodeficiency virus type I enhancer binding protein 2
-0.426	ENSG00000159399	0.03	0.0018	HK2	hexokinase 2
-0.414	ENSG00000181666	0.01	0.0005	HKR1	HKR1, GLI-Kruppel zinc finger family member
-0.261	ENSG00000204525	0.043	0.003	HLA-C	major histocompatibility complex, class I, C
-0.308	ENSG00000223865	0.023	0.0013	HLA-DPB1	major histocompatibility complex, class II, DP beta 1
-0.697	ENSG00000196126	0	0	HLA-DRB1	major histocompatibility complex, class II, DR beta 1
-0.312	ENSG00000071794	0	0	HLTF	helicase-like transcription factor
0.256	ENSG00000147421	0.016	0.0004	HMBOX1	homeobox containing 1
-0.658	ENSG00000140382	0	0	HMG20A	high mobility group 20A
-0.374	ENSG00000029993	0.025	0.0014	HMGB3	high mobility group box 3
-0.379	ENSG00000113161	0.001	0	HMGCR	3-hydroxy-3-methylglutaryl-CoA reductase
-0.604	ENSG00000205581	0	0	HMGN1	high mobility group nucleosome binding domain 1
-0.905	ENSG00000198830	0	0	HMGN2	high mobility group nucleosomal binding domain 2
-0.207	ENSG00000182952	0.034	0.0022	HMGN4	high mobility group nucleosomal binding domain 4
-0.545	ENSG00000170091	0	0	HMP19	HMP19 protein
-0.427	ENSG00000189159	0.014	0.0007	HN1	hematological and neurological expressed 1
-0.536	ENSG00000126945	0	0	HNRNPH2	heterogeneous nuclear ribonucleoprotein H2 (H')
-0.204	ENSG00000104824	0.042	0.0029	HNRNPL	heterogeneous nuclear ribonucleoprotein L
-0.579	ENSG00000099783	0	0	HNRNPM	heterogeneous nuclear ribonucleoprotein M
0.466	ENSG00000152413	0.025	0.0007	HOMER1	homer homolog 1 (Drosophila)
0.245	ENSG00000095066	0.047	0.0018	HOOK2	hook homolog 2 (Drosophila)
0.100	ENSG00000171476	0.006	0.0002	HOPX	HOP homeobox
0.449	ENSG00000127483	0.005	0.0001	HP1BP3	heterochromatin protein 1, binding protein 3
-0.023	ENSG00000165704	0.004	0.0001	HPRT1	hypoxanthine phosphoribosyltransferase 1
-0.521	ENSG00000174775	0.004	0.0001	HRAS	v-Ha-ras Harvey rat sarcoma viral oncogene homolog
1.096	ENSG00000135116	0	0	HRK	harakiri, BCL2 interacting protein (contains only BH3 domain)
-0.801	ENSG00000132541	0	0	HRSP12	heat-responsive protein 12
0.429	ENSG00000002587	0.009	0.0002	HS3ST1	heparan sulfate (glucosamine) 3-O-sulfotransferase 1
0.463	ENSG00000122254	0	0	HS3ST2	heparan sulfate (glucosamine) 3-O-sulfotransferase 2
0.611	ENSG00000171004	0	0	HS6ST2	heparan sulfate 6-O-sulfotransferase 2
0.662	ENSG00000132196	0	0	HSD17B7	hydroxysteroid (17-beta) dehydrogenase 7
-0.353	ENSG00000103160	0.036	0.0024	HSDL1	hydroxysteroid dehydrogenase like 1
-0.372	ENSG00000119471	0.006	0.0002	HSDL2	hydroxysteroid dehydrogenase like 2
-0.711	ENSG00000096384	0	0	HSP90AB1	heat shock protein 90kDa alpha (cytosolic), class B member 1
0.876	ENSG00000166598	0	0	HSP90B1	heat shock protein 90kDa beta (Grp94), member 1
-0.423	ENSG00000165868	0.002	0.0001	HSPA12A	heat shock 70kDa protein 12A
-0.545	ENSG00000204388	0	0	HSPA1A/HSPA1B	heat shock 70kDa protein 1A
-0.433	ENSG00000126803	0.001	0	HSPA2	heat shock 70kDa protein 2
-0.562	ENSG00000109971	0	0	HSPA8	heat shock 70kDa protein 8
-0.392	ENSG00000106211	0.003	0.0001	HSPB1	heat shock 27kDa protein 1
-0.327	ENSG00000169087	0.049	0.0036	HSPBAP1	HSPB (heat shock 27kDa) associated protein 1
-0.257	ENSG00000115541	0.012	0.0006	HSPE1	heat shock 10kDa protein 1 (chaperonin 10)
0.378	ENSG00000120694	0.005	0.0001	HSPH1	heat shock 105kDa/110kDa protein 1
-0.392	ENSG00000109854	0.023	0.0013	HTATIP2	HIV-1 Tat interactive protein 2, 30kDa
0.640	ENSG00000102468	0	0	HTR2A	5-hydroxytryptamine (serotonin) receptor 2A, G protein-coupled
-0.567	ENSG00000166033	0	0	HTRA1	HtrA serine peptidase 1
0.629	ENSG00000169495	0.003	0	HTRA4	HtrA serine peptidase 4
-0.327	ENSG00000196305	0.004	0.0001	IARS	isoleucyl-tRNA synthetase
-0.292	ENSG00000067704	0.009	0.0004	IARS2	isoleucyl-tRNA synthetase 2, mitochondrial
-0.425	ENSG00000116237	0.03	0.0019	ICMT	isoprenylcysteine carboxyl methyltransferase
-0.422	ENSG00000167862	0.008	0.0003	ICT1	immature colon carcinoma transcript 1
0.477	ENSG00000115738	0	0	ID2	inhibitor of DNA binding 2, dominant negative helix-loop-helix protein
-0.456	ENSG00000166411	0.002	0	IDH3A	isocitrate dehydrogenase 3 (NAD+) alpha
-0.429	ENSG00000101365	0.013	0.0006	IDH3B	isocitrate dehydrogenase 3 (NAD+) beta
-0.415	ENSG00000067064	0.004	0.0001	IDI1	isopentenyl-diphosphate delta isomerase 1
0.267	ENSG00000216490	0.035	0.0012	IFI30	interferon, gamma-inducible protein 30
-0.913	ENSG00000126709	0	0	IFI6	interferon, alpha-inducible protein 6
-0.411	ENSG00000185745	0.017	0.0009	IFIT1	interferon-induced protein with tetratricopeptide repeats 1
-0.393	ENSG00000027697	0.038	0.0025	IFNGR1	interferon gamma receptor 1
-0.391	ENSG00000138002	0.036	0.0024	IFT172	intraflagellar transport 172 homolog (Chlamydomonas)
-0.389	ENSG00000109083	0.009	0.0004	IFT20	intraflagellar transport 20 homolog (Chlamydomonas)
-0.529	ENSG00000119650	0.007	0.0003	IFT43	intraflagellar transport 43 homolog (Chlamydomonas)
-0.393	ENSG00000118096	0.041	0.0029	IFT46	intraflagellar transport 46 homolog (Chlamydomonas)
0.224	ENSG00000099869	0.04	0.0014	IGF2-AS	IGF2 antisense RNA
0.402	ENSG00000073792	0.001	0	IGF2BP2	insulin-like growth factor 2 mRNA binding protein 2
-0.312	ENSG00000152580	0.049	0.0036	IGSF10	immunoglobulin superfamily, member 10
-0.415	ENSG00000144847	0.007	0.0003	IGSF11	immunoglobulin superfamily, member 11
-0.491	ENSG00000113141	0	0	IK	IK cytokine, down-regulator of HLA II
-0.291	ENSG00000172458	0.036	0.0024	IL17D	interleukin 17D
-0.715	ENSG00000143621	0	0	ILF2	interleukin enhancer binding factor 2, 45kDa
-0.609	ENSG00000132323	0	0	ILKAP	integrin-linked kinase-associated serine/threonine phosphatase
-0.432	ENSG00000132305	0.001	0	IMMT	inner membrane protein, mitochondrial
-0.370	ENSG00000136718	0.008	0.0003	IMP4	IMP4, U3 small nucleolar ribonucleoprotein, homolog (yeast)
-0.737	ENSG00000178035	0	0	IMPDH2	IMP (inosine 5'-monophosphate) dehydrogenase 2
-0.273	ENSG00000148798	0.003	0.0001	INA	internexin neuronal intermediate filament protein, alpha
0.306	ENSG00000168556	0.036	0.0012	ING2	inhibitor of growth family, member 2
0.444	ENSG00000163083	0.001	0	INHBB	inhibin, beta B
-0.504	ENSG00000153391	0.001	0	INO80C	INO80 complex subunit C
-0.656	ENSG00000151689	0	0	INPP1	inositol polyphosphate-1-phosphatase
0.347	ENSG00000148384	0.016	0.0004	INPP5E	inositol polyphosphate-5-phosphatase, 72 kDa
-0.719	ENSG00000125629	0	0	INSIG2	insulin induced gene 2
-0.457	ENSG00000104613	0.015	0.0008	INTS10	integrator complex subunit 10
-0.767	ENSG00000138785	0	0	INTS12	integrator complex subunit 12
-0.679	ENSG00000143624	0	0	INTS3	integrator complex subunit 3
-0.440	ENSG00000164066	0.01	0.0004	INTU	inturned planar cell polarity effector homolog (Drosophila)
0.735	ENSG00000074706	0	0	IPCEF1	interaction protein for cytohesin exchange factors 1
0.294	ENSG00000132321	0.038	0.0013	IQCA1	IQ motif containing with AAA domain 1
-0.444	ENSG00000114473	0.014	0.0007	IQCG	IQ motif containing G
-0.469	ENSG00000144711	0.002	0.0001	IQSEC1	IQ motif and Sec7 domain 1
0.317	ENSG00000146243	0.002	0	IRAK1BP1	interleukin-1 receptor-associated kinase 1 binding protein 1
0.258	ENSG00000170604	0.009	0.0002	IRF2BP1	interferon regulatory factor 2 binding protein 1
-0.372	ENSG00000213928	0.028	0.0017	IRF9	interferon regulatory factor 9
-0.504	ENSG00000187608	0.003	0.0001	ISG15	ISG15 ubiquitin-like modifier
-0.601	ENSG00000119185	0	0	ITGB1BP1	integrin beta 1 binding protein 1
-0.513	ENSG00000142856	0.003	0.0001	ITGB3BP	integrin beta 3 binding protein (beta3-endonexin)
-0.665	ENSG00000135916	0	0	ITM2C	integral membrane protein 2C
0.522	ENSG00000150995	0.001	0	ITPR1	inositol 1,4,5-trisphosphate receptor, type 1
-0.349	ENSG00000152969	0.012	0.0006	JAKMIP1	janus kinase and microtubule interacting protein 1
-0.615	ENSG00000188385	0.001	0	JAKMIP3	Janus kinase and microtubule interacting protein 3
-0.403	ENSG00000006459	0.028	0.0017	JHDM1D	jumonji C domain containing histone demethylase 1 homolog D (S. cerevisiae)
-0.405	ENSG00000100221	0.006	0.0002	JOSD1	Josephin domain containing 1
0.411	ENSG00000225470	0	0	JPX	JPX transcript, XIST activator (non-protein coding)
0.302	ENSG00000120071	0.014	0.0003	KANSL1	KAT8 regulatory NSL complex subunit 1
-0.286	ENSG00000065427	0.023	0.0013	KARS	lysyl-tRNA synthetase
-0.759	ENSG00000176595	0	0	KBTBD11	kelch repeat and BTB (POZ) domain containing 11
0.445	ENSG00000158445	0.014	0.0003	KCNB1	potassium voltage-gated channel, Shab-related subfamily, member 1
0.470	ENSG00000184408	0.015	0.0003	KCND2	potassium voltage-gated channel, Shal-related subfamily, member 2
0.327	ENSG00000026559	0.028	0.0008	KCNG1	potassium voltage-gated channel, subfamily G, member 1
0.056	ENSG00000123700	0.041	0.0014	KCNJ2	potassium inwardly-rectifying channel, subfamily J, member 2
0.408	ENSG00000135750	0.007	0.0001	KCNK1	potassium channel, subfamily K, member 1
0.422	ENSG00000170745	0.05	0.0019	KCNS3	potassium voltage-gated channel, delayed-rectifier, subfamily S, member 3
0.658	ENSG00000174943	0	0	KCTD13	potassium channel tetramerisation domain containing 13
0.482	ENSG00000188997	0.006	0.0001	KCTD21	potassium channel tetramerisation domain containing 21
-0.121	ENSG00000180332	0.011	0.0005	KCTD4	potassium channel tetramerisation domain containing 4
-0.855	ENSG00000004487	0	0	KDM1A	lysine (K)-specific demethylase 1A
-0.542	ENSG00000120733	0.001	0	KDM3B	lysine (K)-specific demethylase 3B
0.473	ENSG00000012817	0	0	KDM5D	lysine (K)-specific demethylase 5D
0.579	ENSG00000112232	0	0	KHDRBS2	KH domain containing, RNA binding, signal transduction associated 2
-0.221	ENSG00000131773	0.048	0.0035	KHDRBS3	KH domain containing, RNA binding, signal transduction associated 3
0.382	ENSG00000088247	0.002	0	KHSRP	KH-type splicing regulatory protein
0.270	ENSG00000080608	0.044	0.0016	KIAA0020	KIAA0020
-0.357	ENSG00000170871	0.041	0.0028	KIAA0232	KIAA0232
-0.736	ENSG00000119682	0	0	KIAA0317	KIAA0317
-0.432	ENSG00000135709	0.008	0.0003	KIAA0513	KIAA0513
0.284	ENSG00000131797	0.033	0.0011	KIAA0664L3	KIAA0664-like 3
-0.348	ENSG00000164151	0.012	0.0005	KIAA0947	KIAA0947
-0.111	ENSG00000198954	0.004	0.0001	KIAA1279	KIAA1279
0.419	ENSG00000110318	0.009	0.0002	KIAA1377	KIAA1377
0.446	ENSG00000084444	0.04	0.0014	KIAA1467	KIAA1467
-0.390	ENSG00000134444	0.032	0.0021	KIAA1468	KIAA1468
0.391	ENSG00000138944	0.017	0.0004	KIAA1644	KIAA1644
0.271	ENSG00000166004	0.007	0.0001	KIAA1731	KIAA1731
-0.514	ENSG00000198894	0.001	0	KIAA1737	KIAA1737
0.650	ENSG00000162929	0	0	KIAA1841	KIAA1841
-0.534	ENSG00000158941	0.001	0	KIAA1967	KIAA1967
-0.506	ENSG00000075945	0	0	KIFAP3	kinesin-associated protein 3
0.240	ENSG00000167702	0.047	0.0017	KIFC2	kinesin family member C2
0.732	ENSG00000116014	0	0	KISS1R	KISS1 receptor
0.052	ENSG00000157404	0.028	0.0017	KIT	v-kit Hardy-Zuckerman 4 feline sarcoma viral oncogene homolog
0.549	ENSG00000133116	0	0	KL	klotho
-0.506	ENSG00000126214	0.004	0.0001	KLC1	kinesin light chain 1
0.647	ENSG00000128607	0	0	KLHDC10	kelch domain containing 10
-0.279	ENSG00000165516	0.01	0.0004	KLHDC2	kelch domain containing 2
-0.207	ENSG00000117153	0.04	0.0027	KLHL12	kelch-like 12 (Drosophila)
0.464	ENSG00000109466	0.02	0.0005	KLHL2	kelch-like 2, Mayven (Drosophila)
0.305	ENSG00000162413	0.01	0.0002	KLHL21	kelch-like 21 (Drosophila)
0.707	ENSG00000185915	0.001	0	KLHL34	kelch-like 34 (Drosophila)
-0.317	ENSG00000169035	0.013	0.0006	KLK7	kallikrein-related peptidase 7
-0.408	ENSG00000164344	0.009	0.0004	KLKB1	kallikrein B, plasma (Fletcher factor) 1
0.233	ENSG00000118162	0.011	0.0002	KPTN	kaptin (actin binding protein)
0.775	ENSG00000111615	0	0	KRR1	KRR1, small subunit (SSU) processome component, homolog (yeast)
0.443	ENSG00000213424	0.002	0	KRT222	keratin 222
0.318	ENSG00000170486	0.031	0.001	KRT72	keratin 72
0.260	ENSG00000183640	0.047	0.0017	KRTAP8-1	keratin associated protein 8-1
0.470	ENSG00000204873	0.001	0	KRTAP9-3	keratin associated protein 9-3
0.301	ENSG00000126777	0.034	0.0011	KTN1	kinectin 1 (kinesin receptor)
0.576	ENSG00000198910	0	0	L1CAM	L1 cell adhesion molecule
-0.282	ENSG00000198945	0.002	0.0001	L3MBTL3	l(3)mbt-like 3 (Drosophila)
0.268	ENSG00000130702	0.014	0.0003	LAMA5	laminin, alpha 5
-0.405	ENSG00000091136	0.004	0.0001	LAMB1	laminin, beta 1
-0.202	ENSG00000125869	0.012	0.0006	LAMP5	lysosomal-associated membrane protein family, member 5
-0.561	ENSG00000002549	0	0	LAP3	leucine aminopeptidase 3
-0.456	ENSG00000174720	0.016	0.0009	LARP7	La ribonucleoprotein domain family, member 7
0.459	ENSG00000186226	0	0	LCE1E	late cornified envelope 1E
-0.278	ENSG00000205629	0.021	0.0011	LCMT1	leucine carboxyl methyltransferase 1
0.375	ENSG00000196233	0.007	0.0001	LCOR	ligand dependent nuclear receptor corepressor
0.369	ENSG00000198728	0.001	0	LDB1	LIM domain binding 1
-0.187	ENSG00000134333	0.002	0.0001	LDHA	lactate dehydrogenase A
-0.430	ENSG00000111716	0	0	LDHB	lactate dehydrogenase B
-0.270	ENSG00000179241	0.04	0.0028	LDLRAD3	low density lipoprotein receptor class A domain containing 3
0.247	ENSG00000163352	0.045	0.0016	LENEP	lens epithelial protein
0.551	ENSG00000167615	0	0	LENG8	leukocyte receptor cluster (LRC) member 8
-0.383	ENSG00000104660	0.015	0.0008	LEPROTL1	leptin receptor overlapping transcript-like 1
-0.654	ENSG00000050426	0	0	LETMD1	LETM1 domain containing 1
-0.703	ENSG00000100097	0	0	LGALS1	lectin, galactoside-binding, soluble, 1
-0.425	ENSG00000108231	0.001	0	LGI1	leucine-rich, glioma inactivated 1
0.284	ENSG00000183722	0.017	0.0004	LHFP	lipoma HMGIC fusion partner
0.214	ENSG00000104972	0.032	0.001	LILRB1	leukocyte immunoglobulin-like receptor, subfamily B (with TM and ITIM domains), member 1
-0.470	ENSG00000172965	0.002	0	LINC00152	long intergenic non-protein coding RNA 152
0.168	ENSG00000232224	0.016	0.0004	LINC00202	long intergenic non-protein coding RNA 202
0.381	ENSG00000188185	0.047	0.0017	LINC00265	long intergenic non-protein coding RNA 265
-0.353	ENSG00000218510	0.016	0.0009	LINC00339	long intergenic non-protein coding RNA 339
-0.223	ENSG00000232931	0.008	0.0003	LINC00342	long intergenic non-protein coding RNA 342
0.278	ENSG00000205351	0.046	0.0017	LINC00675	long intergenic non-protein coding RNA 675
-0.332	ENSG00000101670	0.037	0.0025	LIPG	lipase, endothelial
-0.373	ENSG00000145721	0.032	0.002	LIX1	Lix1 homolog (chicken)
-0.738	ENSG00000168216	0	0	LMBRD1	LMBR1 domain containing 1
-0.371	ENSG00000135363	0.047	0.0034	LMO2	LIM domain only 2 (rhombotin-like 1)
-0.004	ENSG00000048540	0.043	0.003	LMO3	LIM domain only 3 (rhombotin-like 2)
0.533	ENSG00000143013	0.001	0	LMO4	LIM domain only 4
0.375	ENSG00000179447	0.016	0.0004	LOC100130264	uncharacterized LOC100130264
0.226	ENSG00000223745	0.002	0	LOC100131564	uncharacterized LOC100131564
0.251	ENSG00000247317	0.018	0.0005	LOC100133669	uncharacterized LOC100133669
0.216	ENSG00000234771	0.005	0.0001	LOC100289019	uncharacterized LOC100289019
0.307	ENSG00000230601	0.004	0.0001	LOC100505478	uncharacterized LOC100505478
-0.220	ENSG00000230606	0.02	0.0011	LOC100506123	uncharacterized LOC100506123
-0.452	ENSG00000236810	0.021	0.0012	LOC100506963	uncharacterized LOC100506963
-0.342	ENSG00000237949	0.004	0.0001	LOC100507008	uncharacterized LOC100507008
0.365	ENSG00000214934	0.007	0.0001	LOC100507338	uncharacterized LOC100507338
0.349	ENSG00000224186	0.008	0.0002	LOC100996485	uncharacterized LOC100996485
0.300	ENSG00000141854	0.014	0.0003	LOC113230	uncharacterized LOC113230
-0.343	ENSG00000218537	0.002	0.0001	LOC284889	uncharacterized LOC284889
0.191	ENSG00000215196	0.038	0.0013	LOC285696	uncharacterized LOC285696
0.325	ENSG00000233930	0.001	0	LOC338651	uncharacterized LOC338651
0.250	ENSG00000212694	0.008	0.0002	LOC338799	uncharacterized LOC338799
0.327	ENSG00000214691	0	0	LOC388942	uncharacterized LOC388942
0.510	ENSG00000235026	0	0	LOC389023	uncharacterized LOC389023
0.282	ENSG00000205664	0.018	0.0005	LOC389906/LOC729162	zinc finger protein 839 pseudogene
-0.252	ENSG00000226380	0.007	0.0003	LOC646329	uncharacterized LOC646329
1.028	ENSG00000231312	0	0	LOC728730	uncharacterized LOC728730
-0.252	ENSG00000170846	0.009	0.0004	LOC93622	Morf4 family associated protein 1-like 1 pseudogene
-0.361	ENSG00000139679	0.021	0.0012	LPAR6	lysophosphatidic acid receptor 6
0.394	ENSG00000072071	0.038	0.0013	LPHN1	latrophilin 1
-0.364	ENSG00000175445	0.002	0	LPL	lipoprotein lipase
0.394	ENSG00000117600	0.038	0.0013	LPPR4	lipid phosphate phosphatase-related protein type 4
0.640	ENSG00000128011	0	0	LRFN1	leucine rich repeat and fibronectin type III domain containing 1
-0.389	ENSG00000121931	0.023	0.0013	LRIF1	ligand dependent nuclear receptor interacting factor 1
0.470	ENSG00000168702	0.003	0	LRP1B	low density lipoprotein receptor-related protein 1B
0.331	ENSG00000070018	0.017	0.0004	LRP6	low density lipoprotein receptor-related protein 6
0.209	ENSG00000175489	0.007	0.0001	LRRC25	leucine rich repeat containing 25
-0.250	ENSG00000137821	0	0	LRRC49	leucine rich repeat containing 49
0.332	ENSG00000148948	0.036	0.0012	LRRC4C	leucine rich repeat containing 4C
0.150	ENSG00000180979	0.041	0.0014	LRRC57	leucine rich repeat containing 57
0.585	ENSG00000185565	0	0	LSAMP	limbic system-associated membrane protein
-0.470	ENSG00000175324	0.002	0	LSM1	LSM1 homolog, U6 small nuclear RNA associated (S. cerevisiae)
-0.447	ENSG00000161654	0.003	0.0001	LSM12	LSM12 homolog (S. cerevisiae)
-0.798	ENSG00000130332	0	0	LSM7	LSM7 homolog, U6 small nuclear RNA associated (S. cerevisiae)
-0.593	ENSG00000111144	0	0	LTA4H	leukotriene A4 hydrolase
-0.511	ENSG00000012223	0.029	0.0018	LTF	lactotransferrin
-0.452	ENSG00000176956	0.011	0.0005	LY6H	lymphocyte antigen 6 complex, locus H
-0.382	ENSG00000150556	0.018	0.001	LYPD6B	LY6/PLAUR domain containing 6B
-0.428	ENSG00000102897	0.021	0.0012	LYRM1	LYR motif containing 1
-0.424	ENSG00000183060	0.016	0.0008	LYSMD4	LysM, putative peptidoglycan-binding, domain containing 4
-0.394	ENSG00000002822	0.038	0.0026	MAD1L1	MAD1 mitotic arrest deficient-like 1 (yeast)
-0.510	ENSG00000124688	0.008	0.0003	MAD2L1BP	MAD2L1 binding protein
0.313	ENSG00000099866	0.011	0.0002	MADCAM1	mucosal vascular addressin cell adhesion molecule 1
-0.446	ENSG00000110514	0.012	0.0005	MADD	MAP-kinase activating death domain
-0.553	ENSG00000090316	0.002	0.0001	MAEA	macrophage erythroblast attacher
0.321	ENSG00000185022	0	0	MAFF	v-maf musculoaponeurotic fibrosarcoma oncogene homolog F (avian)
-0.448	ENSG00000179222	0.001	0	MAGED1	melanoma antigen family D, 1
0.524	ENSG00000187391	0	0	MAGI2	membrane associated guanylate kinase, WW and PDZ domain containing 2
-0.275	ENSG00000147676	0.022	0.0013	MAL2	mal, T-cell differentiation protein 2 (gene/pseudogene)
-0.593	ENSG00000109323	0.001	0	MANBA	mannosidase, beta A, lysosomal
-0.562	ENSG00000101363	0	0	MANBAL	mannosidase, beta A, lysosomal-like
-0.571	ENSG00000185090	0	0	MANEAL	mannosidase, endo-alpha-like
0.518	ENSG00000111261	0.002	0	MANSC1	MANSC domain containing 1
-0.414	ENSG00000069535	0.026	0.0015	MAOB	monoamine oxidase B
0.613	ENSG00000131711	0	0	MAP1B	microtubule-associated protein 1B
-0.483	ENSG00000140941	0	0	MAP1LC3B	microtubule-associated protein 1 light chain 3 beta
-0.272	ENSG00000169032	0	0	MAP2K1	mitogen-activated protein kinase kinase 1
-0.402	ENSG00000065559	0.003	0.0001	MAP2K4	mitogen-activated protein kinase kinase 4
-0.465	ENSG00000011566	0.011	0.0005	MAP4K3	mitogen-activated protein kinase kinase kinase kinase 3
0.215	ENSG00000071054	0.017	0.0004	MAP4K4	mitogen-activated protein kinase kinase kinase kinase 4
0.424	ENSG00000164114	0.031	0.001	MAP9	microtubule-associated protein 9
-0.321	ENSG00000175130	0.02	0.0011	MARCKSL1	MARCKS-like 1
-0.526	ENSG00000075413	0.002	0.0001	MARK3	MAP/microtubule affinity-regulating kinase 3
-0.551	ENSG00000099308	0.003	0.0001	MAST3	microtubule associated serine/threonine kinase 3
-0.282	ENSG00000038274	0.028	0.0017	MAT2B	methionine adenosyltransferase II, beta
-0.481	ENSG00000007264	0.014	0.0007	MATK	megakaryocyte-associated tyrosine kinase
-0.396	ENSG00000140943	0.037	0.0025	MBTPS1	membrane-bound transcription factor peptidase, site 1
-0.391	ENSG00000100294	0.04	0.0027	MCAT	malonyl CoA:ACP acyltransferase (mitochondrial)
-0.425	ENSG00000078070	0.035	0.0023	MCCC1	methylcrotonoyl-CoA carboxylase 1 (alpha)
1.035	ENSG00000175471	0	0	MCTP1	multiple C2 domains, transmembrane 1
-0.853	ENSG00000232119	0	0	MCTS1	malignant T cell amplified sequence 1
-0.312	ENSG00000156026	0.007	0.0003	MCU	mitochondrial calcium uniporter
-0.361	ENSG00000014641	0	0	MDH1	malate dehydrogenase 1, NAD (soluble)
-0.503	ENSG00000146701	0	0	MDH2	malate dehydrogenase 2, NAD (mitochondrial)
-0.737	ENSG00000151376	0	0	ME3	malic enzyme 3, NADP(+)-dependent, mitochondrial
-0.400	ENSG00000163875	0.026	0.0015	MEAF6	MYST/Esa1-associated factor 6
-0.400	ENSG00000133398	0.042	0.0029	MED10	mediator complex subunit 10
0.403	ENSG00000123066	0.001	0	MED13L	mediator complex subunit 13-like
-0.410	ENSG00000099917	0.024	0.0014	MED15	mediator complex subunit 15
0.272	ENSG00000104973	0	0	MED25	mediator complex subunit 25
-0.293	ENSG00000063322	0.047	0.0035	MED29	mediator complex subunit 29
-0.593	ENSG00000141026	0.001	0	MED9	mediator complex subunit 9
-0.276	ENSG00000081189	0.012	0.0005	MEF2C	myocyte enhancer factor 2C
0.540	ENSG00000134138	0	0	MEIS2	Meis homeobox 2
-0.048	ENSG00000106484	0.043	0.003	MEST	mesoderm specific transcript homolog (mouse)
-0.242	ENSG00000164024	0.022	0.0012	METAP1	methionyl aminopeptidase 1
-0.398	ENSG00000181038	0.016	0.0008	METTL23	methyltransferase like 23
-0.711	ENSG00000165819	0	0	METTL3	methyltransferase like 3
-0.596	ENSG00000170439	0	0	METTL7B	methyltransferase like 7B
0.826	ENSG00000147324	0	0	MFHAS1	malignant fibrous histiocytoma amplified sequence 1
-0.413	ENSG00000085871	0.04	0.0028	MGST2	microsomal glutathione S-transferase 2
0.336	ENSG00000225783	0.006	0.0001	MIAT	myocardial infarction associated transcript (non-protein coding)
0.403	ENSG00000135596	0	0	MICAL1	microtubule associated monoxygenase, calponin and LIM domain containing 1
-0.758	ENSG00000093100	0	0	MICAL3	microtubule associated monoxygenase, calponin and LIM domain containing 3
0.257	ENSG00000204516	0.001	0	MICB	MHC class I polypeptide-related sequence B
-0.650	ENSG00000107745	0	0	MICU1	mitochondrial calcium uptake 1
0.316	ENSG00000101871	0.014	0.0003	MID1	midline 1 (Opitz/BBB syndrome)
0.283	ENSG00000105556	0.01	0.0002	MIER2	mesoderm induction early response 1, family member 2
-1.390	ENSG00000240972	0	0	MIF	macrophage migration inhibitory factor (glycosylation-inhibiting factor)
0.331	ENSG00000141503	0.02	0.0005	MINK1	misshapen-like kinase 1
0.808	ENSG00000221753	0	0	mir-1273	microRNA 1273a
0.302	ENSG00000207786	0.009	0.0002	mir-133	microRNA 133b
-0.777	ENSG00000207966	0	0	mir-29	microRNA 29a
-0.340	ENSG00000186594	0.009	0.0004	MIR22HG	MIR22 host gene (non-protein coding)
-0.302	ENSG00000176840	0.021	0.0012	MIR7-3HG	MIR7-3 host gene (non-protein coding)
-0.492	ENSG00000125863	0	0	MKKS	McKusick-Kaufman syndrome
0.321	ENSG00000146147	0.017	0.0004	MLIP	muscular LMNA-interacting protein
0.542	ENSG00000005483	0	0	MLL5	myeloid/lymphoid or mixed-lineage leukemia 5 (trithorax homolog, Drosophila)
-0.034	ENSG00000213190	0.038	0.0026	MLLT11	myeloid/lymphoid or mixed-lineage leukemia (trithorax homolog, Drosophila); translocated to, 11
-0.750	ENSG00000168288	0	0	MMADHC	methylmalonic aciduria (cobalamin deficiency) cblD type, with homocystinuria
-0.503	ENSG00000169446	0	0	MMGT1	membrane magnesium transporter 1
0.468	ENSG00000070444	0.004	0.0001	MNT	MAX binding protein
-0.383	ENSG00000185787	0.014	0.0007	MORF4L1	mortality factor 4 like 1
0.337	ENSG00000107186	0.03	0.0009	MPDZ	multiple PDZ domain protein
-0.412	ENSG00000008382	0.047	0.0034	MPND	MPN domain containing
-0.404	ENSG00000130830	0.004	0.0001	MPP1	membrane protein, palmitoylated 1, 55kDa
-0.439	ENSG00000133030	0.008	0.0003	MPRIP	myosin phosphatase Rho interacting protein
-0.338	ENSG00000115204	0.034	0.0022	MPV17	MpV17 mitochondrial inner membrane protein
0.389	ENSG00000156968	0	0	MPV17L	MPV17 mitochondrial membrane protein-like
-0.149	ENSG00000135324	0.035	0.0023	MRAP2	melanocortin 2 receptor accessory protein 2
-0.678	ENSG00000178988	0	0	MRFAP1L1	Morf4 family associated protein 1-like 1
-0.413	ENSG00000172172	0.05	0.0037	MRPL13	mitochondrial ribosomal protein L13
-0.453	ENSG00000180992	0.01	0.0005	MRPL14	mitochondrial ribosomal protein L14
-0.506	ENSG00000137547	0	0	MRPL15	mitochondrial ribosomal protein L15
-0.430	ENSG00000166902	0.011	0.0005	MRPL16	mitochondrial ribosomal protein L16
-0.381	ENSG00000158042	0.035	0.0023	MRPL17	mitochondrial ribosomal protein L17
-0.401	ENSG00000112110	0.008	0.0004	MRPL18	mitochondrial ribosomal protein L18
-0.603	ENSG00000214026	0.001	0	MRPL23	mitochondrial ribosomal protein L23
-0.515	ENSG00000143314	0	0	MRPL24	mitochondrial ribosomal protein L24
-0.785	ENSG00000108826	0	0	MRPL27	mitochondrial ribosomal protein L27
-0.244	ENSG00000114686	0.005	0.0002	MRPL3	mitochondrial ribosomal protein L3
-0.279	ENSG00000106591	0.015	0.0007	MRPL32	mitochondrial ribosomal protein L32
0.331	ENSG00000243147	0.01	0.0002	MRPL33	mitochondrial ribosomal protein L33
-0.343	ENSG00000130312	0.045	0.0032	MRPL34	mitochondrial ribosomal protein L34
0.023	ENSG00000154719	0.008	0.0003	MRPL39	mitochondrial ribosomal protein L39
-0.263	ENSG00000136522	0.008	0.0003	MRPL47	mitochondrial ribosomal protein L47
-0.424	ENSG00000172590	0.006	0.0002	MRPL52	mitochondrial ribosomal protein L52
-0.440	ENSG00000162910	0.021	0.0012	MRPL55	mitochondrial ribosomal protein L55
-0.271	ENSG00000143436	0.004	0.0001	MRPL9	mitochondrial ribosomal protein L9
-0.442	ENSG00000120333	0.014	0.0007	MRPS14	mitochondrial ribosomal protein S14
-0.408	ENSG00000187145	0.039	0.0027	MRPS21	mitochondrial ribosomal protein S21
-0.212	ENSG00000175110	0.039	0.0027	MRPS22	mitochondrial ribosomal protein S22
-0.613	ENSG00000181610	0	0	MRPS23	mitochondrial ribosomal protein S23
-0.359	ENSG00000113048	0.014	0.0007	MRPS27	mitochondrial ribosomal protein S27
-0.359	ENSG00000147586	0.005	0.0002	MRPS28	mitochondrial ribosomal protein S28
-0.468	ENSG00000090263	0.006	0.0002	MRPS33	mitochondrial ribosomal protein S33
-0.365	ENSG00000061794	0.022	0.0012	MRPS35	mitochondrial ribosomal protein S35
-0.479	ENSG00000125445	0.005	0.0002	MRPS7	mitochondrial ribosomal protein S7
-0.401	ENSG00000135972	0.007	0.0003	MRPS9	mitochondrial ribosomal protein S9
0.381	ENSG00000120458	0.004	0.0001	MSANTD2	Myb/SANT-like DNA-binding domain containing 2
-0.694	ENSG00000174579	0	0	MSL2	male-specific lethal 2 homolog (Drosophila)
0.195	ENSG00000163132	0.029	0.0009	MSX1	msh homeobox 1
0.173	ENSG00000205358	0.001	0	MT1H	metallothionein 1H
0.335	ENSG00000205364	0.004	0.0001	MT1M	metallothionein 1M
-0.552	ENSG00000187193	0.001	0	MT1X	metallothionein 1X
-0.283	ENSG00000087250	0.002	0	MT3	metallothionein 3
-0.409	ENSG00000109919	0.014	0.0007	MTCH2	mitochondrial carrier 2
-0.444	ENSG00000120832	0	0	MTERFD3	MTERF domain containing 3
-0.413	ENSG00000100714	0.002	0	MTHFD1	methylenetetrahydrofolate dehydrogenase (NADP+ dependent) 1, methenyltetrahydrofolate cyclohydrolase, formyltetrahydrofolate synthetase
-0.281	ENSG00000108389	0.015	0.0007	MTMR4	myotubularin related protein 4
-0.537	ENSG00000198793	0.002	0	MTOR	mechanistic target of rapamycin (serine/threonine kinase)
-0.275	ENSG00000105887	0.026	0.0016	MTPN	myotrophin
-0.489	ENSG00000128654	0	0	MTX2	metaxin 2
-0.357	ENSG00000157502	0.022	0.0012	MUM1L1	melanoma associated antigen (mutated) 1-like 1
0.388	ENSG00000146085	0.049	0.0019	MUT	methylmalonyl CoA mutase
-0.312	ENSG00000157601	0.038	0.0026	MX1	myxovirus (influenza virus) resistance 1, interferon-inducible protein p78 (mouse)
0.272	ENSG00000119950	0.007	0.0001	MXI1	MAX interactor 1
-0.335	ENSG00000182534	0.03	0.0019	MXRA7	matrix-remodelling associated 7
0.157	ENSG00000101608	0.038	0.0013	MYL12A	myosin, light chain 12A, regulatory, non-sarcomeric
-0.358	ENSG00000118680	0.004	0.0001	MYL12B	myosin, light chain 12B, regulatory
-0.292	ENSG00000092841	0.021	0.0012	MYL6	myosin, light chain 6, alkali, smooth muscle and non-muscle
0.359	ENSG00000007944	0.017	0.0004	MYLIP	myosin regulatory light chain interacting protein
-0.680	ENSG00000173418	0	0	NAA20	N(alpha)-acetyltransferase 20, NatB catalytic subunit
-0.938	ENSG00000196531	0	0	NACA	nascent polypeptide-associated complex alpha subunit
-0.514	ENSG00000159593	0	0	NAE1	NEDD8 activating enzyme E1 subunit 1
-0.575	ENSG00000105835	0	0	NAMPT	nicotinamide phosphoribosyltransferase
0.262	ENSG00000111704	0	0	NANOG	Nanog homeobox
-0.460	ENSG00000095380	0.008	0.0003	NANS	N-acetylneuraminic acid synthase
-0.188	ENSG00000177432	0.001	0	NAP1L5	nucleosome assembly protein 1-like 5
-0.498	ENSG00000141562	0.007	0.0003	NARF	nuclear prelamin A recognition factor
-0.290	ENSG00000134440	0.008	0.0003	NARS	asparaginyl-tRNA synthetase
-0.625	ENSG00000132780	0	0	NASP	nuclear autoantigenic sperm protein (histone-binding)
-0.615	ENSG00000135372	0	0	NAT10	N-acetyltransferase 10 (GCN5-related)
0.313	ENSG00000134369	0.036	0.0012	NAV1	neuron navigator 1
0.315	ENSG00000166833	0.006	0.0001	NAV2	neuron navigator 2
0.377	ENSG00000104320	0.009	0.0002	NBN	nibrin
-0.451	ENSG00000225241	0.006	0.0002	NBPF15 (includes others)	neuroblastoma breakpoint family, member 15
-0.639	ENSG00000104490	0	0	NCALD	neurocalcin delta
0.315	ENSG00000010292	0.004	0.0001	NCAPD2	non-SMC condensin I complex, subunit D2
0.247	ENSG00000188505	0.01	0.0002	NCCRP1	non-specific cytotoxic cell receptor protein 1 homolog (zebrafish)
0.325	ENSG00000198763	0.01	0.0002	ND2	MTND2
0.321	ENSG00000198786	0.023	0.0007	ND5	NADH dehydrogenase, subunit 5 (complex I)
-0.059	ENSG00000182636	0.034	0.0022	NDN	necdin homolog (mouse)
-0.426	ENSG00000103034	0	0	NDRG4	NDRG family member 4
0.315	ENSG00000164100	0.002	0	NDST3	N-deacetylase/N-sulfotransferase (heparan glucosaminyl) 3
-0.407	ENSG00000125356	0.002	0.0001	NDUFA1	NADH dehydrogenase (ubiquinone) 1 alpha subcomplex, 1, 7.5kDa
-0.444	ENSG00000174886	0.007	0.0003	NDUFA11	NADH dehydrogenase (ubiquinone) 1 alpha subcomplex, 11, 14.7kDa
-0.164	ENSG00000184752	0.037	0.0024	NDUFA12	NADH dehydrogenase (ubiquinone) 1 alpha subcomplex, 12
-0.618	ENSG00000186010	0	0	NDUFA13	NADH dehydrogenase (ubiquinone) 1 alpha subcomplex, 13
-0.332	ENSG00000119421	0.004	0.0001	NDUFA8	NADH dehydrogenase (ubiquinone) 1 alpha subcomplex, 8, 19kDa
-0.353	ENSG00000139180	0.018	0.0009	NDUFA9	NADH dehydrogenase (ubiquinone) 1 alpha subcomplex, 9, 39kDa
-0.120	ENSG00000004779	0.013	0.0006	NDUFAB1	NADH dehydrogenase (ubiquinone) 1, alpha/beta subcomplex, 1, 8kDa
-0.441	ENSG00000137806	0.002	0	NDUFAF1	NADH dehydrogenase (ubiquinone) complex I, assembly factor 1
0.677	ENSG00000164182	0	0	NDUFAF2	NADH dehydrogenase (ubiquinone) complex I, assembly factor 2
-0.352	ENSG00000140990	0.016	0.0008	NDUFB10	NADH dehydrogenase (ubiquinone) 1 beta subcomplex, 10, 22kDa
0.111	ENSG00000240889	0.043	0.0015	NDUFB2-AS1	NDUFB2 antisense RNA 1
-0.432	ENSG00000065518	0.043	0.003	NDUFB4	NADH dehydrogenase (ubiquinone) 1 beta subcomplex, 4, 15kDa
-0.411	ENSG00000136521	0.005	0.0002	NDUFB5	NADH dehydrogenase (ubiquinone) 1 beta subcomplex, 5, 16kDa
-0.405	ENSG00000165264	0.008	0.0003	NDUFB6	NADH dehydrogenase (ubiquinone) 1 beta subcomplex, 6, 17kDa
-0.482	ENSG00000213619	0	0	NDUFS3	NADH dehydrogenase (ubiquinone) Fe-S protein 3, 30kDa (NADH-coenzyme Q reductase)
-0.428	ENSG00000168653	0.001	0	NDUFS5	NADH dehydrogenase (ubiquinone) Fe-S protein 5, 15kDa (NADH-coenzyme Q reductase)
-0.490	ENSG00000145494	0.006	0.0002	NDUFS6	NADH dehydrogenase (ubiquinone) Fe-S protein 6, 13kDa (NADH-coenzyme Q reductase)
-0.719	ENSG00000167792	0	0	NDUFV1	NADH dehydrogenase (ubiquinone) flavoprotein 1, 51kDa
-0.656	ENSG00000178127	0	0	NDUFV2	NADH dehydrogenase (ubiquinone) flavoprotein 2, 24kDa
-0.419	ENSG00000245532	0.012	0.0006	NEAT1	nuclear paraspeckle assembly transcript 1 (non-protein coding)
-0.504	ENSG00000089818	0	0	NECAP1	NECAP endocytosis associated 1
0.489	ENSG00000100285	0.002	0	NEFH	neurofilament, heavy polypeptide
0.491	ENSG00000172260	0.018	0.0005	NEGR1	neuronal growth regulator 1
0.186	ENSG00000160602	0.034	0.0011	NEK8	NIMA (never in mitosis gene a)- related kinase 8
-0.229	ENSG00000184613	0.001	0	NELL2	NEL-like 2 (chicken)
-0.385	ENSG00000204386	0.039	0.0026	NEU1	sialidase 1 (lysosomal sialidase)
-0.102	ENSG00000214357	0.04	0.0028	NEURL1B	neuralized homolog 1B (Drosophila)
0.247	ENSG00000163121	0.047	0.0017	NEURL3	neuralized homolog 3 (Drosophila) pseudogene
0.722	ENSG00000162992	0	0	NEUROD1	neuronal differentiation 1
-0.064	ENSG00000164600	0.011	0.0005	NEUROD6	neuronal differentiation 6
0.446	ENSG00000102908	0.002	0	NFAT5	nuclear factor of activated T-cells 5, tonicity-responsive
0.251	ENSG00000141905	0.028	0.0009	NFIC	nuclear factor I/C (CCAAT-binding transcription factor)
-0.333	ENSG00000165030	0.026	0.0015	NFIL3	nuclear factor, interleukin 3 regulated
0.268	ENSG00000109320	0.02	0.0005	NFKB1	nuclear factor of kappa light polypeptide gene enhancer in B-cells 1
0.511	ENSG00000100906	0	0	NFKBIA	nuclear factor of kappa light polypeptide gene enhancer in B-cells inhibitor, alpha
-0.686	ENSG00000169599	0	0	NFU1	NFU1 iron-sulfur cluster scaffold homolog (S. cerevisiae)
-0.529	ENSG00000129460	0.002	0.0001	NGDN	neuroguidin, EIF4E binding protein
-0.385	ENSG00000151092	0.006	0.0002	NGLY1	N-glycanase 1
-0.401	ENSG00000182768	0.023	0.0013	NGRN	neugrin, neurite outgrowth associated
0.179	ENSG00000171786	0.013	0.0003	NHLH1	nescient helix loop helix 1
-0.591	ENSG00000145912	0.001	0	NHP2	NHP2 ribonucleoprotein homolog (yeast)
-0.319	ENSG00000196290	0.012	0.0005	NIF3L1	NIF3 NGG1 interacting factor 3-like 1 (S. cerevisiae)
-0.795	ENSG00000114021	0	0	NIT2	nitrilase family, member 2
0.386	ENSG00000145506	0.002	0	NKD2	naked cuticle homolog 2 (Drosophila)
0.061	ENSG00000197885	0.022	0.0012	NKIRAS1	NFKB inhibitor interacting Ras-like 1
0.402	ENSG00000179846	0	0	NKPD1	NTPase, KAP family P-loop domain containing 1
0.286	ENSG00000235608	0.003	0	NKX1-1	NK1 homeobox 1
0.312	ENSG00000140853	0.002	0	NLRC5	NLR family, CARD domain containing 5
-0.515	ENSG00000239672	0	0	NME1	NME/NM23 nucleoside diphosphate kinase 1
-0.367	ENSG00000103024	0.044	0.0031	NME3	NME/NM23 nucleoside diphosphate kinase 3
0.316	ENSG00000103202	0.007	0.0001	NME4	NME/NM23 nucleoside diphosphate kinase 4
-0.498	ENSG00000143156	0.001	0	NME7	NME/NM23 family member 7
-0.595	ENSG00000153406	0	0	NMRAL1	NmrA-like family domain containing 1
-0.412	ENSG00000106733	0.002	0.0001	NMRK1	nicotinamide riboside kinase 1
-0.415	ENSG00000173145	0.049	0.0036	NOC3L	nucleolar complex associated 3 homolog (S. cerevisiae)
-0.341	ENSG00000198000	0.044	0.0032	NOL8	nucleolar protein 8
-0.368	ENSG00000182117	0.017	0.0009	NOP10	NOP10 ribonucleoprotein homolog (yeast)
-0.404	ENSG00000101361	0.03	0.0019	NOP56	NOP56 ribonucleoprotein homolog (yeast)
0.441	ENSG00000136999	0	0	NOV	nephroblastoma overexpressed
-0.557	ENSG00000119655	0.002	0.0001	NPC2	Niemann-Pick disease, type C2
-0.441	ENSG00000181163	0.026	0.0016	NPM1	nucleophosmin (nucleolar phosphoprotein B23, numatrin)
-0.312	ENSG00000171246	0.006	0.0002	NPTX1	neuronal pentraxin I
-0.218	ENSG00000106236	0.002	0	NPTX2	neuronal pentraxin II
-0.101	ENSG00000221890	0.018	0.001	NPTXR	neuronal pentraxin receptor
-0.055	ENSG00000122585	0.007	0.0003	NPY	neuropeptide Y
-0.362	ENSG00000124588	0.019	0.001	NQO2	NAD(P)H dehydrogenase, quinone 2
0.485	ENSG00000174738	0	0	NR1D2	nuclear receptor subfamily 1, group D, member 2
0.478	ENSG00000175745	0.003	0	NR2F1	nuclear receptor subfamily 2, group F, member 1
0.315	ENSG00000113580	0.041	0.0014	NR3C1	nuclear receptor subfamily 3, group C, member 1 (glucocorticoid receptor)
0.326	ENSG00000153234	0.039	0.0013	NR4A2	nuclear receptor subfamily 4, group A, member 2
-0.597	ENSG00000148572	0	0	NRBF2	nuclear receptor binding factor 2
-0.480	ENSG00000115216	0.009	0.0004	NRBP1	nuclear receptor binding protein 1
-0.441	ENSG00000078618	0.014	0.0007	NRD1	nardilysin (N-arginine dibasic convertase)
-0.343	ENSG00000154146	0.01	0.0005	NRGN	neurogranin (protein kinase C substrate, RC3)
-0.335	ENSG00000124785	0.044	0.0031	NRN1	neuritin 1
0.680	ENSG00000152954	0	0	NRSN1	neurensin 1
0.603	ENSG00000110076	0	0	NRXN2	neurexin 2
-0.438	ENSG00000021645	0.002	0.0001	NRXN3	neurexin 3
-0.518	ENSG00000164346	0.001	0	NSA2	NSA2 ribosome biogenesis homolog (S. cerevisiae)
-0.443	ENSG00000147383	0.024	0.0014	NSDHL	NAD(P) dependent steroid dehydrogenase-like
-0.158	ENSG00000073969	0	0	NSF	N-ethylmaleimide-sensitive factor
-0.283	ENSG00000168824	0.032	0.002	NSG1	neuron specific gene family member 1
-0.718	ENSG00000169189	0	0	NSMCE1	non-SMC element 1 homolog (S. cerevisiae)
0.754	ENSG00000122643	0	0	NT5C3	5'-nucleotidase, cytosolic III
0.559	ENSG00000182667	0	0	NTM	neurotrimin
-0.464	ENSG00000090273	0.013	0.0006	NUDC	nuclear distribution C homolog (A. nidulans)
0.439	ENSG00000136159	0.017	0.0004	NUDT15	nudix (nucleoside diphosphate linked moiety X)-type motif 15
-0.409	ENSG00000173566	0.021	0.0012	NUDT18	nudix (nucleoside diphosphate linked moiety X)-type motif 18
0.417	ENSG00000213965	0.009	0.0002	NUDT19	nudix (nucleoside diphosphate linked moiety X)-type motif 19
-0.444	ENSG00000164978	0.014	0.0007	NUDT2	nudix (nucleoside diphosphate linked moiety X)-type motif 2
-0.485	ENSG00000170502	0	0	NUDT9	nudix (nucleoside diphosphate linked moiety X)-type motif 9
-0.518	ENSG00000111581	0.003	0.0001	NUP107	nucleoporin 107kDa
-0.490	ENSG00000138750	0	0	NUP54	nucleoporin 54kDa
-0.407	ENSG00000125450	0.014	0.0007	NUP85	nucleoporin 85kDa
-0.521	ENSG00000108559	0	0	NUP88	nucleoporin 88kDa
-0.395	ENSG00000102900	0.015	0.0007	NUP93	nucleoporin 93kDa
-0.515	ENSG00000136243	0.011	0.0005	NUPL2	nucleoporin like 2
-0.363	ENSG00000102898	0.008	0.0003	NUTF2	nuclear transport factor 2
-0.537	ENSG00000143748	0.002	0.0001	NVL	nuclear VCP-like
-0.393	ENSG00000162231	0.032	0.002	NXF1	nuclear RNA export factor 1
0.289	ENSG00000167693	0.031	0.001	NXN	nucleoredoxin
0.191	ENSG00000171773	0.041	0.0014	NXNL1	nucleoredoxin-like 1
-0.363	ENSG00000122584	0.006	0.0002	NXPH1	neurexophilin 1
0.202	ENSG00000144227	0.039	0.0013	NXPH2	neurexophilin 2
0.306	ENSG00000182575	0.039	0.0013	NXPH3	neurexophilin 3
0.619	ENSG00000166924	0	0	NYAP1	neuronal tyrosine-phosphorylated phosphoinositide-3-kinase adaptor 1
-1.035	ENSG00000104904	0	0	OAZ1	ornithine decarboxylase antizyme 1
-0.279	ENSG00000180304	0.048	0.0035	OAZ2	ornithine decarboxylase antizyme 2
-0.190	ENSG00000145247	0.028	0.0017	OCIAD2	OCIA domain containing 2
-0.494	ENSG00000115758	0.008	0.0003	ODC1	ornithine decarboxylase 1
0.292	ENSG00000145934	0.032	0.001	ODZ2	odz, odd Oz/ten-m homolog 2 (Drosophila)
-0.206	ENSG00000198836	0.04	0.0027	OPA1	optic atrophy 1 (autosomal dominant)
-0.221	ENSG00000197430	0.044	0.0031	OPALIN	oligodendrocytic myelin paranodal and inner loop protein
0.414	ENSG00000079482	0.007	0.0001	OPHN1	oligophrenin 1
0.335	ENSG00000054277	0.007	0.0001	OPN3	opsin 3
-0.205	ENSG00000123240	0.04	0.0028	OPTN	optineurin
-0.580	ENSG00000135336	0	0	ORC3	origin recognition complex, subunit 3
0.327	ENSG00000091651	0.014	0.0003	ORC6	origin recognition complex, subunit 6
0.600	ENSG00000091039	0.001	0	OSBPL8	oxysterol binding protein-like 8
-0.321	ENSG00000117859	0.033	0.0021	OSBPL9	oxysterol binding protein-like 9
-0.689	ENSG00000092094	0	0	OSGEP	O-sialoglycoprotein endopeptidase
-0.373	ENSG00000198856	0.002	0	OSTC	oligosaccharyltransferase complex subunit
-0.413	ENSG00000134996	0.012	0.0006	OSTF1	osteoclast stimulating factor 1
0.387	ENSG00000165899	0.048	0.0018	OTOGL	otogelin-like
-0.285	ENSG00000169914	0.044	0.0031	OTUD3	OTU domain containing 3
-0.354	ENSG00000155463	0.028	0.0017	OXA1L	oxidase (cytochrome c) assembly 1-like
-0.333	ENSG00000083720	0	0	OXCT1	3-oxoacid CoA transferase 1
-0.623	ENSG00000151093	0	0	OXSM	3-oxoacyl-ACP synthase, mitochondrial
-0.398	ENSG00000172939	0.032	0.002	OXSR1	oxidative-stress responsive 1
-0.840	ENSG00000178467	0	0	P4HTM	prolyl 4-hydroxylase, transmembrane (endoplasmic reticulum)
-0.396	ENSG00000175575	0	0	PAAF1	proteasomal ATPase-associated factor 1
0.421	ENSG00000184388	0.014	0.0003	PABPC1L2A/PABPC1L2B	poly(A) binding protein, cytoplasmic 1-like 2A
0.363	ENSG00000151846	0	0	PABPC3	poly(A) binding protein, cytoplasmic 3
-0.264	ENSG00000090621	0.04	0.0027	PABPC4	poly(A) binding protein, cytoplasmic 4 (inducible form)
-0.394	ENSG00000006712	0.032	0.002	PAF1	Paf1, RNA polymerase II associated factor, homolog (S. cerevisiae)
-0.389	ENSG00000120727	0.004	0.0001	PAIP2	poly(A) binding protein interacting protein 2
-0.278	ENSG00000124374	0.008	0.0003	PAIP2B	poly(A) binding protein interacting protein 2B
0.323	ENSG00000111845	0.004	0.0001	PAK1IP1	PAK1 interacting protein 1
-0.383	ENSG00000157881	0.033	0.0021	PANK4	pantothenate kinase 4
-0.245	ENSG00000138801	0.043	0.003	PAPSS1	3'-phosphoadenosine 5'-phosphosulfate synthase 1
-0.548	ENSG00000116288	0	0	PARK7	parkinson protein 7
-0.406	ENSG00000140694	0.005	0.0002	PARN	poly(A)-specific ribonuclease
-0.390	ENSG00000143799	0.001	0	PARP1	poly (ADP-ribose) polymerase 1
-0.392	ENSG00000129484	0.008	0.0003	PARP2	poly (ADP-ribose) polymerase 2
0.446	ENSG00000185630	0.017	0.0004	PBX1	pre-B-cell leukemia homeobox 1
-0.870	ENSG00000169564	0	0	PCBP1	poly(rC) binding protein 1
-0.399	ENSG00000114054	0.022	0.0013	PCCB	propionyl CoA carboxylase, beta polypeptide
0.261	ENSG00000138650	0.021	0.0006	PCDH10	protocadherin 10
0.386	ENSG00000120328	0.017	0.0004	PCDHB12	protocadherin beta 12
-0.430	ENSG00000126226	0.027	0.0016	PCID2	PCI domain containing 2
-0.205	ENSG00000120265	0.027	0.0016	PCMT1	protein-L-isoaspartate (D-aspartate) O-methyltransferase
-0.453	ENSG00000203880	0.01	0.0004	PCMTD2	protein-L-isoaspartate (D-aspartate) O-methyltransferase domain containing 2
-0.257	ENSG00000132646	0.044	0.0031	PCNA	proliferating cell nuclear antigen
-0.079	ENSG00000183036	0.02	0.0011	PCP4	Purkinje cell protein 4
-0.390	ENSG00000145882	0	0	PCYOX1L	prenylcysteine oxidase 1 like
0.100	ENSG00000134853	0.029	0.0009	PDGFRA	platelet-derived growth factor receptor, alpha polypeptide
-0.278	ENSG00000131828	0.034	0.0022	PDHA1	pyruvate dehydrogenase (lipoamide) alpha 1
-0.344	ENSG00000143870	0.012	0.0005	PDIA6	protein disulfide isomerase family A, member 6
-0.308	ENSG00000101327	0.027	0.0016	PDYN	prodynorphin
-0.516	ENSG00000089220	0.001	0	PEBP1	phosphatidylethanolamine binding protein 1
-0.801	ENSG00000162517	0	0	PEF1	penta-EF-hand domain containing 1
0.364	ENSG00000242265	0.017	0.0004	PEG10	paternally expressed 10
0.432	ENSG00000181195	0.001	0	PENK	proenkephalin
-0.486	ENSG00000229833	0	0	PET100	PET100 homolog (S. cerevisiae)
-0.516	ENSG00000059691	0.001	0	PET112	PET112 homolog (yeast)
0.559	ENSG00000114757	0	0	PEX5L	peroxisomal biogenesis factor 5-like
-0.523	ENSG00000143256	0	0	PFDN2	prefoldin subunit 2
-0.662	ENSG00000123349	0	0	PFDN5	prefoldin subunit 5
0.303	ENSG00000170525	0.023	0.0007	PFKFB3	6-phosphofructo-2-kinase/fructose-2,6-biphosphatase 3
-0.389	ENSG00000152556	0	0	PFKM	phosphofructokinase, muscle
-0.250	ENSG00000067057	0.01	0.0004	PFKP	phosphofructokinase, platelet
-0.505	ENSG00000108518	0.008	0.0003	PFN1	profilin 1
-0.087	ENSG00000070087	0.04	0.0027	PFN2	profilin 2
0.549	ENSG00000137338	0.001	0	PGBD1	piggyBac transposable element derived 1
0.276	ENSG00000182405	0.019	0.0005	PGBD4	piggyBac transposable element derived 4
-0.456	ENSG00000102144	0	0	PGK1	phosphoglycerate kinase 1
-0.365	ENSG00000101856	0.009	0.0004	PGRMC1	progesterone receptor membrane component 1
0.506	ENSG00000112137	0	0	PHACTR1	phosphatase and actin regulator 1
-0.569	ENSG00000087495	0.001	0	PHACTR3	phosphatase and actin regulator 3
-1.076	ENSG00000215021	0	0	PHB2	prohibitin 2
-0.370	ENSG00000111752	0.009	0.0004	PHC1	polyhomeotic homolog 1 (Drosophila)
-0.453	ENSG00000040199	0	0	PHLPP2	PH domain and leucine rich repeat protein phosphatase 2
-0.080	ENSG00000107537	0.02	0.0011	PHYH	phytanoyl-CoA 2-hydroxylase
-0.525	ENSG00000168490	0	0	PHYHIP	phytanoyl-CoA 2-hydroxylase interacting protein
0.567	ENSG00000241973	0.018	0.0005	PI4KA	phosphatidylinositol 4-kinase, catalytic, alpha
-0.377	ENSG00000185808	0.011	0.0005	PIGP	phosphatidylinositol glycan anchor biosynthesis, class P
-0.524	ENSG00000101464	0.002	0.0001	PIGU	phosphatidylinositol glycan anchor biosynthesis, class U
0.616	ENSG00000145675	0	0	PIK3R1	phosphoinositide-3-kinase, regulatory subunit 1 (alpha)
-0.442	ENSG00000121716	0.007	0.0002	PILRB	paired immunoglobin-like type 2 receptor beta
-0.455	ENSG00000186088	0.006	0.0002	PION	pigeon homolog (Drosophila)
-0.422	ENSG00000179761	0.02	0.0011	PIPOX	pipecolic acid oxidase
-0.251	ENSG00000174238	0.042	0.003	PITPNA	phosphatidylinositol transfer protein, alpha
-0.858	ENSG00000107959	0	0	PITRM1	pitrilysin metallopeptidase 1
-0.326	ENSG00000181191	0.044	0.0032	PJA1	praja ring finger 1, E3 ubiquitin protein ligase
-0.526	ENSG00000135549	0.001	0	PKIB	protein kinase (cAMP-dependent, catalytic) inhibitor beta
0.291	ENSG00000123739	0.016	0.0004	PLA2G12A	phospholipase A2, group XIIA
-0.883	ENSG00000176485	0	0	PLA2G16	phospholipase A2, group XVI
0.310	ENSG00000173261	0.039	0.0013	PLAC8L1	PLAC8-like 1
0.633	ENSG00000118495	0	0	PLAGL1	pleiomorphic adenoma gene-like 1
-0.613	ENSG00000105223	0.001	0	PLD3	phospholipase D family, member 3
0.539	ENSG00000107679	0	0	PLEKHA1	pleckstrin homology domain containing, family A (phosphoinositide binding specific) member 1
0.612	ENSG00000052126	0	0	PLEKHA5	pleckstrin homology domain containing, family A member 5
-0.595	ENSG00000021300	0	0	PLEKHB1	pleckstrin homology domain containing, family B (evectins) member 1
-0.344	ENSG00000183281	0.012	0.0006	PLGLB1/PLGLB2	plasminogen-like B2
-0.685	ENSG00000145632	0	0	PLK2	polo-like kinase 2
-0.495	ENSG00000102934	0	0	PLLP	plasmolipin
0.131	ENSG00000123560	0.024	0.0007	PLP1	proteolipid protein 1
-0.276	ENSG00000171566	0.023	0.0013	PLRG1	pleiotropic regulator 1
0.328	ENSG00000187838	0.001	0	PLSCR3	phospholipid scramblase 3
0.173	ENSG00000120594	0.02	0.0005	PLXDC2	plexin domain containing 2
0.211	ENSG00000196576	0.017	0.0004	PLXNB2	plexin B2
0.442	ENSG00000146281	0.003	0	PM20D2	peptidase M20 domain containing 2
-0.451	ENSG00000100417	0.028	0.0017	PMM1	phosphomannomutase 1
0.247	ENSG00000147588	0.03	0.0009	PMP2	peripheral myelin protein 2
-0.185	ENSG00000109099	0.014	0.0007	PMP22	peripheral myelin protein 22
-0.495	ENSG00000165688	0.01	0.0005	PMPCA	peptidase (mitochondrial processing) alpha
0.128	ENSG00000127957	0.047	0.0018	PMS2P3	postmeiotic segregation increased 2 pseudogene 3
0.284	ENSG00000132424	0.03	0.0009	PNISR	PNN-interacting serine/arginine-rich protein
-0.314	ENSG00000176903	0.013	0.0006	PNMA1	paraneoplastic Ma antigen 1
-0.313	ENSG00000182013	0.003	0.0001	PNMAL1	paraneoplastic Ma antigen family-like 1
-0.444	ENSG00000204851	0.01	0.0004	PNMAL2	paraneoplastic Ma antigen family-like 2
-0.647	ENSG00000100941	0	0	PNN	pinin, desmosome associated protein
-0.277	ENSG00000138035	0.018	0.001	PNPT1	polyribonucleotide nucleotidyltransferase 1
0.210	ENSG00000132000	0.035	0.0012	PODNL1	podocan-like 1
-0.387	ENSG00000114631	0.015	0.0008	PODXL2	podocalyxin-like 2
-0.300	ENSG00000143442	0.022	0.0012	POGZ	pogo transposable element with ZNF domain
-0.551	ENSG00000106628	0.004	0.0001	POLD2	polymerase (DNA directed), delta 2, accessory subunit
-0.363	ENSG00000077514	0.03	0.0019	POLD3	polymerase (DNA-directed), delta 3, accessory subunit
-0.385	ENSG00000148229	0.028	0.0017	POLE3	polymerase (DNA directed), epsilon 3, accessory subunit
0.464	ENSG00000051341	0.025	0.0007	POLQ	polymerase (DNA directed), theta
-0.288	ENSG00000168002	0.018	0.0009	POLR2G	polymerase (RNA) II (DNA directed) polypeptide G
-0.584	ENSG00000163882	0.002	0.0001	POLR2H	polymerase (RNA) II (DNA directed) polypeptide H
-0.359	ENSG00000105258	0.048	0.0035	POLR2I	polymerase (RNA) II (DNA directed) polypeptide I, 14.5kDa
-0.457	ENSG00000121851	0.006	0.0002	POLR3GL	polymerase (RNA) III (DNA directed) polypeptide G (32kD)-like
-0.341	ENSG00000130714	0.02	0.0011	POMT1	protein-O-mannosyltransferase 1
-0.842	ENSG00000105171	0	0	POP4	processing of precursor 4, ribonuclease P/MRP subunit (S. cerevisiae)
-0.387	ENSG00000167272	0.028	0.0017	POP5	processing of precursor 5, ribonuclease P/MRP subunit (S. cerevisiae)
0.301	ENSG00000185668	0.043	0.0016	POU3F1	POU class 3 homeobox 1
-0.325	ENSG00000180817	0.004	0.0001	PPA1	pyrophosphatase (inorganic) 1
0.367	ENSG00000203805	0.005	0.0001	PPAPDC1A	phosphatidic acid phosphatase type 2 domain containing 1A
-0.431	ENSG00000205808	0.005	0.0002	PPAPDC2	phosphatidic acid phosphatase type 2 domain containing 2
-0.419	ENSG00000127125	0.005	0.0002	PPCS	phosphopantothenoylcysteine synthetase
-0.472	ENSG00000143847	0	0	PPFIA4	protein tyrosine phosphatase, receptor type, f polypeptide (PTPRF), interacting protein (liprin), alpha 4
-0.964	ENSG00000166794	0	0	PPIB	peptidylprolyl isomerase B (cyclophilin B)
-0.322	ENSG00000171497	0.017	0.0009	PPID	peptidylprolyl isomerase D
0.437	ENSG00000138398	0.001	0	PPIG	peptidylprolyl isomerase G (cyclophilin G)
-0.258	ENSG00000240344	0.036	0.0023	PPIL3	peptidylprolyl isomerase (cyclophilin)-like 3
-0.433	ENSG00000145725	0.01	0.0004	PPIP5K2	diphosphoinositol pentakisphosphate kinase 2
-0.610	ENSG00000115241	0.001	0	PPM1G	protein phosphatase, Mg2+/Mn2+ dependent, 1G
-0.762	ENSG00000172531	0	0	PPP1CA	protein phosphatase 1, catalytic subunit, alpha isozyme
-0.372	ENSG00000198729	0.016	0.0009	PPP1R14C	protein phosphatase 1, regulatory (inhibitor) subunit 14C
0.328	ENSG00000160972	0.004	0.0001	PPP1R16A	protein phosphatase 1, regulatory subunit 16A
-0.330	ENSG00000184203	0.01	0.0004	PPP1R2	protein phosphatase 1, regulatory (inhibitor) subunit 2
-0.375	ENSG00000119938	0.002	0	PPP1R3C	protein phosphatase 1, regulatory subunit 3C
-0.925	ENSG00000105568	0	0	PPP2R1A	protein phosphatase 2, regulatory subunit A, alpha
0.144	ENSG00000226179	0.011	0.0002	PPP2R3B-AS1	PPP2R3B antisense RNA 1
-0.292	ENSG00000092020	0.043	0.0031	PPP2R3C	protein phosphatase 2, regulatory subunit B'', gamma
-0.368	ENSG00000154845	0.011	0.0005	PPP4R1	protein phosphatase 4, regulatory subunit 1
-0.360	ENSG00000131238	0	0	PPT1	palmitoyl-protein thioesterase 1
-0.631	ENSG00000113593	0.001	0	PPWD1	peptidylprolyl isomerase domain and WD repeat containing 1
0.305	ENSG00000197870	0.033	0.0011	PRB1/PRB3	proline-rich protein BstNI subfamily 1
0.380	ENSG00000121335	0.001	0	PRB2	proline-rich protein BstNI subfamily 2
-0.432	ENSG00000198901	0	0	PRC1	protein regulator of cytokinesis 1
-0.430	ENSG00000143294	0.037	0.0024	PRCC	papillary renal cell carcinoma (translocation-associated)
-0.337	ENSG00000137509	0	0	PRCP	prolylcarboxypeptidase (angiotensinase C)
-1.196	ENSG00000117450	0	0	PRDX1	peroxiredoxin 1
-0.328	ENSG00000123131	0.011	0.0005	PRDX4	peroxiredoxin 4
-0.686	ENSG00000126432	0	0	PRDX5	peroxiredoxin 5
-0.258	ENSG00000138073	0.05	0.0037	PREB	prolactin regulatory element binding
-0.428	ENSG00000134551	0.044	0.0032	PRH2	proline-rich protein HaeIII subfamily 2
0.163	ENSG00000175785	0.025	0.0007	PRIMA1	proline rich membrane anchor 1
-0.475	ENSG00000181929	0.008	0.0003	PRKAG1	protein kinase, AMP-activated, gamma 1 non-catalytic subunit
-0.437	ENSG00000067606	0.001	0	PRKCZ	protein kinase C, zeta
-0.390	ENSG00000137492	0.007	0.0002	PRKRIR	protein-kinase, interferon-inducible double stranded RNA dependent inhibitor, repressor of (P58 repressor)
-0.345	ENSG00000164169	0.017	0.0009	PRMT10	protein arginine methyltransferase 10 (putative)
-0.473	ENSG00000184500	0.027	0.0016	PROS1	protein S (alpha)
0.290	ENSG00000088899	0.042	0.0015	PROSAPIP1	ProSAPiP1 protein
-0.389	ENSG00000165630	0.019	0.001	PRPF18	PRP18 pre-mRNA processing factor 18 homolog (S. cerevisiae)
-0.437	ENSG00000117360	0.012	0.0006	PRPF3	PRP3 pre-mRNA processing factor 3 homolog (S. cerevisiae)
-0.531	ENSG00000174231	0.008	0.0003	PRPF8	PRP8 pre-mRNA processing factor 8 homolog (S. cerevisiae)
-0.360	ENSG00000161542	0.017	0.0009	PRPSAP1	phosphoribosyl pyrophosphate synthetase-associated protein 1
-0.464	ENSG00000141127	0.006	0.0002	PRPSAP2	phosphoribosyl pyrophosphate synthetase-associated protein 2
0.183	ENSG00000126464	0.039	0.0013	PRR12	proline rich 12
-0.589	ENSG00000205352	0	0	PRR13	proline rich 13
-0.411	ENSG00000204576	0	0	PRR3	proline rich 3
-0.491	ENSG00000197746	0.015	0.0008	PSAP	prosaposin
-0.392	ENSG00000080815	0.038	0.0025	PSEN1	presenilin 1
-0.715	ENSG00000205155	0	0	PSENEN	presenilin enhancer 2 homolog (C. elegans)
-0.690	ENSG00000129084	0	0	PSMA1	proteasome (prosome, macropain) subunit, alpha type, 1
-0.304	ENSG00000106588	0.02	0.0011	PSMA2	proteasome (prosome, macropain) subunit, alpha type, 2
-0.788	ENSG00000100567	0	0	PSMA3	proteasome (prosome, macropain) subunit, alpha type, 3
-0.569	ENSG00000143106	0	0	PSMA5	proteasome (prosome, macropain) subunit, alpha type, 5
-0.845	ENSG00000008018	0	0	PSMB1	proteasome (prosome, macropain) subunit, beta type, 1
-0.302	ENSG00000126067	0.049	0.0036	PSMB2	proteasome (prosome, macropain) subunit, beta type, 2
-0.853	ENSG00000108294	0	0	PSMB3	proteasome (prosome, macropain) subunit, beta type, 3
-0.847	ENSG00000159377	0	0	PSMB4	proteasome (prosome, macropain) subunit, beta type, 4
-0.436	ENSG00000100804	0.012	0.0005	PSMB5	proteasome (prosome, macropain) subunit, beta type, 5
-0.801	ENSG00000142507	0	0	PSMB6	proteasome (prosome, macropain) subunit, beta type, 6
-0.601	ENSG00000136930	0	0	PSMB7	proteasome (prosome, macropain) subunit, beta type, 7
-0.209	ENSG00000100764	0.022	0.0012	PSMC1	proteasome (prosome, macropain) 26S subunit, ATPase, 1
-0.692	ENSG00000165916	0	0	PSMC3	proteasome (prosome, macropain) 26S subunit, ATPase, 3
-0.683	ENSG00000087191	0	0	PSMC5	proteasome (prosome, macropain) 26S subunit, ATPase, 5
-0.369	ENSG00000173692	0.003	0.0001	PSMD1	proteasome (prosome, macropain) 26S subunit, non-ATPase, 1
-0.753	ENSG00000108671	0	0	PSMD11	proteasome (prosome, macropain) 26S subunit, non-ATPase, 11
-0.402	ENSG00000197170	0.002	0.0001	PSMD12	proteasome (prosome, macropain) 26S subunit, non-ATPase, 12
-0.701	ENSG00000185627	0	0	PSMD13	proteasome (prosome, macropain) 26S subunit, non-ATPase, 13
-0.338	ENSG00000115233	0.008	0.0003	PSMD14	proteasome (prosome, macropain) 26S subunit, non-ATPase, 14
-0.533	ENSG00000175166	0.002	0.0001	PSMD2	proteasome (prosome, macropain) 26S subunit, non-ATPase, 2
-0.348	ENSG00000159352	0.041	0.0029	PSMD4	proteasome (prosome, macropain) 26S subunit, non-ATPase, 4
-0.221	ENSG00000103035	0.049	0.0036	PSMD7	proteasome (prosome, macropain) 26S subunit, non-ATPase, 7
-0.479	ENSG00000099341	0	0	PSMD8	proteasome (prosome, macropain) 26S subunit, non-ATPase, 8
-0.414	ENSG00000183527	0.002	0.0001	PSMG1	proteasome (prosome, macropain) assembly chaperone 1
-0.375	ENSG00000157778	0.038	0.0026	PSMG3	proteasome (prosome, macropain) assembly chaperone 3
0.297	ENSG00000165983	0.031	0.001	PTER	phosphotriesterase related
-0.486	ENSG00000107317	0.004	0.0001	PTGDS	prostaglandin D2 synthase 21kDa (brain)
-0.745	ENSG00000110958	0	0	PTGES3	prostaglandin E synthase 3 (cytosolic)
-0.391	ENSG00000095303	0.014	0.0007	PTGS1	prostaglandin-endoperoxide synthase 1 (prostaglandin G/H synthase and cyclooxygenase)
-0.384	ENSG00000144407	0.003	0.0001	PTH2R	parathyroid hormone 2 receptor
0.402	ENSG00000187514	0.002	0	PTMA	prothymosin, alpha
-0.382	ENSG00000159335	0.007	0.0003	PTMS	parathymosin
0.398	ENSG00000105894	0.003	0.0001	PTN	pleiotrophin
0.432	ENSG00000132670	0.041	0.0014	PTPRA	protein tyrosine phosphatase, receptor type, A
0.253	ENSG00000153707	0.047	0.0017	PTPRD	protein tyrosine phosphatase, receptor type, D
-0.286	ENSG00000144724	0.015	0.0008	PTPRG	protein tyrosine phosphatase, receptor type, G
-0.321	ENSG00000152894	0.001	0	PTPRK	protein tyrosine phosphatase, receptor type, K
-0.445	ENSG00000151490	0	0	PTPRO	protein tyrosine phosphatase, receptor type, O
-0.464	ENSG00000141378	0.001	0	PTRH2	peptidyl-tRNA hydrolase 2
0.489	ENSG00000164611	0	0	PTTG1	pituitary tumor-transforming 1
-0.410	ENSG00000183255	0.009	0.0004	PTTG1IP	pituitary tumor-transforming 1 interacting protein
-0.656	ENSG00000100994	0	0	PYGB	phosphorylase, glycogen; brain
0.206	ENSG00000237575	0.013	0.0003	PYY2	peptide YY, 2 (pseudogene)
-0.279	ENSG00000172053	0.047	0.0034	QARS	glutaminyl-tRNA synthetase
-0.213	ENSG00000151552	0.035	0.0023	QDPR	quinoid dihydropteridine reductase
-0.509	ENSG00000213339	0.002	0.0001	QTRT1	queuine tRNA-ribosyltransferase 1
-0.414	ENSG00000103769	0.001	0	RAB11A	RAB11A, member RAS oncogene family
-0.522	ENSG00000080371	0.002	0.0001	RAB21	RAB21, member RAS oncogene family
-0.389	ENSG00000124209	0.031	0.0019	RAB22A	RAB22A, member RAS oncogene family
-0.247	ENSG00000167964	0.043	0.003	RAB26	RAB26, member RAS oncogene family
-0.544	ENSG00000134594	0.002	0	RAB33A	RAB33A, member RAS oncogene family
-0.418	ENSG00000172794	0.013	0.0006	RAB37	RAB37, member RAS oncogene family
0.252	ENSG00000105649	0.026	0.0008	RAB3A	RAB3A, member RAS oncogene family
0.322	ENSG00000167578	0.05	0.0019	RAB4B	RAB4B, member RAS oncogene family
-0.669	ENSG00000167461	0	0	RAB8A	RAB8A, member RAS oncogene family
-0.465	ENSG00000123595	0.002	0.0001	RAB9A	RAB9A, member RAS oncogene family
-0.883	ENSG00000105404	0	0	RABAC1	Rab acceptor 1 (prenylated)
0.342	ENSG00000196642	0.022	0.0006	RABL6	RAB, member RAS oncogene family-like 6
0.302	ENSG00000131831	0.03	0.0009	RAI2	retinoic acid induced 2
0.679	ENSG00000184672	0.001	0	RALYL	RALY RNA binding protein-like
0.718	ENSG00000076864	0	0	RAP1GAP	RAP1 GTPase activating protein
0.429	ENSG00000091428	0.02	0.0005	RAPGEF4	Rap guanine nucleotide exchange factor (GEF) 4
0.368	ENSG00000108352	0.029	0.0009	RAPGEFL1	Rap guanine nucleotide exchange factor (GEF)-like 1
-1.103	ENSG00000113643	0	0	RARS	arginyl-tRNA synthetase
0.410	ENSG00000155903	0.014	0.0003	RASA2	RAS p21 protein activator 2
0.388	ENSG00000100302	0.013	0.0003	RASD2	RASD family, member 2
-0.542	ENSG00000113319	0	0	RASGRF2	Ras protein-specific guanine nucleotide-releasing factor 2
0.359	ENSG00000128045	0.049	0.0018	RASL11B	RAS-like, family 11, member B
-0.314	ENSG00000101265	0.008	0.0003	RASSF2	Ras association (RalGDS/AF-6) domain family member 2
-0.587	ENSG00000182872	0	0	RBM10	RNA binding motif protein 10
0.481	ENSG00000091009	0.002	0	RBM27	RNA binding motif protein 27
-0.069	ENSG00000102317	0.011	0.0005	RBM3	RNA binding motif (RNP1, RRM) protein 3
-0.376	ENSG00000004534	0.01	0.0004	RBM6	RNA binding motif protein 6
0.328	ENSG00000144642	0.007	0.0001	RBMS3	RNA binding motif, single stranded interacting protein 3
-0.641	ENSG00000147274	0	0	RBMX	RNA binding motif protein, X-linked
0.595	ENSG00000231436	0	0	RBMY3AP	RNA binding motif protein, Y-linked, family 3, member A pseudogene
-0.410	ENSG00000114115	0.04	0.0027	RBP1	retinol binding protein 1, cellular
-0.649	ENSG00000100387	0	0	RBX1	ring-box 1, E3 ubiquitin protein ligase
0.183	ENSG00000172348	0.023	0.0006	RCAN2	regulator of calcineurin 2
-0.564	ENSG00000204356	0.002	0.0001	RDBP	RD RNA binding protein
-0.166	ENSG00000068615	0.02	0.0011	REEP1	receptor accessory protein 1
-0.303	ENSG00000129625	0.027	0.0016	REEP5	receptor accessory protein 5
-0.456	ENSG00000135597	0	0	REPS1	RALBP1 associated Eps domain containing 1
-0.433	ENSG00000163918	0.008	0.0003	RFC4	replication factor C (activator 1) 4, 37kDa
0.357	ENSG00000135002	0.049	0.0019	RFK	riboflavin kinase
-0.026	ENSG00000102760	0.045	0.0032	RGCC	regulator of cell cycle
0.432	ENSG00000182175	0	0	RGMA	RGM domain family, member A
-0.359	ENSG00000090104	0.009	0.0004	RGS1	regulator of G-protein signaling 1
-0.430	ENSG00000147509	0.004	0.0001	RGS20	regulator of G-protein signaling 20
0.584	ENSG00000117152	0.001	0	RGS4	regulator of G-protein signaling 4
0.965	ENSG00000186479	0	0	RGS7BP	regulator of G-protein signaling 7 binding protein
-0.352	ENSG00000067560	0.036	0.0024	RHOA	ras homolog family member A
0.247	ENSG00000143878	0.04	0.0014	RHOB	ras homolog family member B
0.305	ENSG00000177105	0.007	0.0001	RHOG	ras homolog family member G
-0.280	ENSG00000116574	0.023	0.0013	RHOU	ras homolog family member U
0.217	ENSG00000188026	0.043	0.0015	RILPL1	Rab interacting lysosomal protein-like 1
-0.478	ENSG00000060709	0	0	RIMBP2	RIMS binding protein 2
-0.561	ENSG00000129538	0.002	0	RNASE1	ribonuclease, RNase A family, 1 (pancreatic)
-0.334	ENSG00000219200	0.02	0.0011	RNASEK	ribonuclease, RNase K
-0.587	ENSG00000115963	0	0	RND3	Rho family GTPase 3
-0.381	ENSG00000082996	0.035	0.0023	RNF13	ring finger protein 13
-0.770	ENSG00000113269	0	0	RNF130	ring finger protein 130
-0.419	ENSG00000170881	0.024	0.0014	RNF139	ring finger protein 139
-0.483	ENSG00000163162	0.003	0.0001	RNF149	ring finger protein 149
-0.297	ENSG00000141576	0.008	0.0003	RNF157	ring finger protein 157
1.279	ENSG00000141622	0	0	RNF165	ring finger protein 165
-0.574	ENSG00000145428	0	0	RNF175	ring finger protein 175
-0.529	ENSG00000170633	0.004	0.0001	RNF34	ring finger protein 34, E3 ubiquitin protein ligase
-0.605	ENSG00000063978	0.002	0	RNF4	ring finger protein 4
-0.439	ENSG00000171861	0.01	0.0004	RNMTL1	RNA methyltransferase like 1
0.588	ENSG00000185946	0	0	RNPC3	RNA-binding region (RNP1, RRM) containing 3
-0.354	ENSG00000176393	0.047	0.0034	RNPEP	arginyl aminopeptidase (aminopeptidase B)
0.494	ENSG00000185008	0.014	0.0003	ROBO2	roundabout, axon guidance receptor, homolog 2 (Drosophila)
0.233	ENSG00000154134	0.039	0.0013	ROBO3	roundabout, axon guidance receptor, homolog 3 (Drosophila)
-0.491	ENSG00000125995	0.007	0.0002	ROMO1	reactive oxygen species modulator 1
-0.258	ENSG00000114547	0.049	0.0036	ROPN1B	rhophilin associated tail protein 1B
0.295	ENSG00000069667	0.043	0.0015	RORA	RAR-related orphan receptor A
0.516	ENSG00000203930	0	0	RP1-177G6.2	uncharacterized LOC286411
-0.750	ENSG00000117748	0	0	RPA2	replication protein A2, 32kDa
-0.472	ENSG00000117133	0.005	0.0002	RPF1	ribosome production factor 1 homolog (S. cerevisiae)
-1.361	ENSG00000142676	0	0	RPL11	ribosomal protein L11
-0.529	ENSG00000142541	0.011	0.0005	RPL13A	ribosomal protein L13a
0.546	ENSG00000240370	0	0	RPL13P5	ribosomal protein L13 pseudogene 5
-0.482	ENSG00000174748	0	0	RPL15	ribosomal protein L15
-0.713	ENSG00000215472	0	0	RPL17	ribosomal protein L17
-0.508	ENSG00000063177	0.01	0.0005	RPL18	ribosomal protein L18
0.235	ENSG00000166441	0.018	0.0004	RPL27A	ribosomal protein L27a
-1.024	ENSG00000100316	0	0	RPL3	ribosomal protein L3
-0.477	ENSG00000156482	0.006	0.0002	RPL30	ribosomal protein L30
-0.532	ENSG00000109475	0.013	0.0006	RPL34	ribosomal protein L34
-0.276	ENSG00000136942	0.015	0.0007	RPL35	ribosomal protein L35
-0.423	ENSG00000241343	0.013	0.0006	RPL36A	ribosomal protein L36a
-0.902	ENSG00000165502	0	0	RPL36AL	ribosomal protein L36a-like
-0.788	ENSG00000174444	0	0	RPL4	ribosomal protein L4
-0.686	ENSG00000148303	0	0	RPL7A	ribosomal protein L7a
-0.716	ENSG00000161016	0	0	RPL8	ribosomal protein L8
-0.801	ENSG00000177600	0	0	RPLP2	ribosomal protein, large, P2
-0.608	ENSG00000163902	0	0	RPN1	ribophorin I
0.277	ENSG00000179673	0.03	0.0009	RPRML	reprimo-like
-0.481	ENSG00000142534	0.003	0.0001	RPS11	ribosomal protein S11
-0.202	ENSG00000112306	0.037	0.0024	RPS12	ribosomal protein S12
-0.420	ENSG00000105372	0.01	0.0004	RPS19	ribosomal protein S19
-0.503	ENSG00000008988	0.004	0.0001	RPS20	ribosomal protein S20
-0.576	ENSG00000138326	0	0	RPS24	ribosomal protein S24
0.417	ENSG00000177954	0	0	RPS27	ribosomal protein S27
-0.450	ENSG00000149273	0.014	0.0006	RPS3	ribosomal protein S3
-0.389	ENSG00000198034	0.027	0.0016	RPS4X	ribosomal protein S4, X-linked
-0.552	ENSG00000129824	0	0	RPS4Y1	ribosomal protein S4, Y-linked 1
-0.960	ENSG00000083845	0	0	RPS5	ribosomal protein S5
-0.598	ENSG00000136643	0	0	RPS6KC1	ribosomal protein S6 kinase, 52kDa, polypeptide 1
-0.421	ENSG00000155876	0.001	0	RRAGA	Ras-related GTP binding A
-0.518	ENSG00000124541	0.004	0.0001	RRP36	ribosomal RNA processing 36 homolog (S. cerevisiae)
-0.261	ENSG00000137876	0.025	0.0015	RSL24D1	ribosomal L24 domain containing 1
-0.794	ENSG00000169402	0	0	RSPH10B/RSPH10B2	radial spoke head 10 homolog B (Chlamydomonas)
0.320	ENSG00000146374	0.003	0	RSPO3	R-spondin 3
0.313	ENSG00000111011	0.042	0.0015	RSRC2	arginine/serine-rich coiled-coil 2
-0.353	ENSG00000133318	0	0	RTN3	reticulon 3
0.393	ENSG00000079102	0.005	0.0001	RUNX1T1	runt-related transcription factor 1; translocated to, 1 (cyclin D-related)
-0.629	ENSG00000013392	0	0	RWDD2A	RWD domain containing 2A
0.264	ENSG00000198626	0.049	0.0018	RYR2	ryanodine receptor 2 (cardiac)
-0.168	ENSG00000198838	0.04	0.0028	RYR3	ryanodine receptor 3
-0.600	ENSG00000189171	0	0	S100A13	S100 calcium binding protein A13
-0.316	ENSG00000197956	0.034	0.0022	S100A6	S100 calcium binding protein A6
-0.902	ENSG00000160307	0	0	S100B	S100 calcium binding protein B
0.327	ENSG00000168061	0.028	0.0009	SAC3D1	SAC3 domain containing 1
0.346	ENSG00000130254	0.009	0.0002	SAFB2	scaffold attachment factor B2
0.249	ENSG00000141858	0.047	0.0017	SAMD1	sterile alpha motif domain containing 1
-0.521	ENSG00000150459	0.002	0	SAP18	Sin3A-associated protein, 18kDa
-0.623	ENSG00000031698	0	0	SARS	seryl-tRNA synthetase
0.214	ENSG00000119042	0.027	0.0008	SATB2	SATB homeobox 2
0.408	ENSG00000188322	0.012	0.0003	SBK1	SH3-binding domain kinase 1
-0.605	ENSG00000198794	0	0	SCAMP5	secretory carrier membrane protein 5
-0.326	ENSG00000143653	0.041	0.0028	SCCPDH	saccharopine dehydrogenase (putative)
-0.171	ENSG00000079689	0.026	0.0016	SCGN	secretagogin, EF-hand calcium binding protein
0.515	ENSG00000144285	0.002	0	SCN1A	sodium channel, voltage-gated, type I, alpha subunit
0.306	ENSG00000105711	0.009	0.0002	SCN1B	sodium channel, voltage-gated, type I, beta subunit
0.434	ENSG00000153253	0.006	0.0001	SCN3A	sodium channel, voltage-gated, type III, alpha subunit
-0.330	ENSG00000121064	0.018	0.0009	SCPEP1	serine carboxypeptidase 1
-0.375	ENSG00000164106	0.014	0.0007	SCRG1	stimulator of chondrogenesis 1
0.419	ENSG00000180900	0	0	SCRIB	scribbled homolog (Drosophila)
-0.288	ENSG00000124145	0.036	0.0024	SDC4	syndecan 4
-0.443	ENSG00000132581	0.008	0.0003	SDF2	stromal cell-derived factor 2
-0.373	ENSG00000128228	0.029	0.0018	SDF2L1	stromal cell-derived factor 2-like 1
-0.713	ENSG00000073578	0	0	SDHA	succinate dehydrogenase complex, subunit A, flavoprotein (Fp)
0.873	ENSG00000215837	0	0	SDHAP2	succinate dehydrogenase complex, subunit A, flavoprotein pseudogene 2
-0.797	ENSG00000117118	0	0	SDHB	succinate dehydrogenase complex, subunit B, iron sulfur (Ip)
-0.433	ENSG00000170786	0.004	0.0001	SDR16C5	short chain dehydrogenase/reductase family 16C, member 5
-0.578	ENSG00000157020	0.003	0.0001	SEC13	SEC13 homolog (S. cerevisiae)
-0.214	ENSG00000121542	0.037	0.0024	SEC22A	SEC22 vesicle trafficking protein homolog A (S. cerevisiae)
-0.398	ENSG00000223380	0.023	0.0013	SEC22B	SEC22 vesicle trafficking protein homolog B (S. cerevisiae) (gene/pseudogene)
-0.725	ENSG00000132432	0	0	SEC61G	Sec61 gamma subunit
0.892	ENSG00000138593	0	0	SECISBP2L	SECIS binding protein 2-like
0.305	ENSG00000168758	0.041	0.0015	SEMA4C	sema domain, immunoglobulin domain (Ig), transmembrane domain (TM) and short cytoplasmic domain, (semaphorin) 4C
-0.518	ENSG00000112902	0.002	0	SEMA5A	sema domain, seven thrombospondin repeats (type 1 and type 1-like), transmembrane domain (TM) and short cytoplasmic domain, (semaphorin) 5A
-0.375	ENSG00000082684	0.002	0.0001	SEMA5B	sema domain, seven thrombospondin repeats (type 1 and type 1-like), transmembrane domain (TM) and short cytoplasmic domain, (semaphorin) 5B
0.373	ENSG00000092421	0.003	0	SEMA6A	sema domain, transmembrane domain (TM), and cytoplasmic domain, (semaphorin) 6A
-0.291	ENSG00000184702	0.01	0.0004	SEPT5	septin 5
-0.318	ENSG00000122335	0.039	0.0026	SERAC1	serine active site containing 1
-0.029	ENSG00000111897	0.041	0.0029	SERINC1	serine incorporator 1
-0.475	ENSG00000196136	0	0	SERPINA3	serpin peptidase inhibitor, clade A (alpha-1 antiproteinase, antitrypsin), member 3
0.376	ENSG00000135919	0.009	0.0002	SERPINE2	serpin peptidase inhibitor, clade E (nexin, plasminogen activator inhibitor type 1), member 2
-0.176	ENSG00000132386	0.04	0.0028	SERPINF1	serpin peptidase inhibitor, clade F (alpha-2 antiplasmin, pigment epithelium derived factor), member 1
0.326	ENSG00000163536	0.007	0.0001	SERPINI1	serpin peptidase inhibitor, clade I (neuroserpin), member 1
0.286	ENSG00000180440	0.006	0.0001	SERTM1	serine-rich and transmembrane domain containing 1
-0.501	ENSG00000119335	0.005	0.0002	SET	SET nuclear oncogene
0.362	ENSG00000152217	0.007	0.0001	SETBP1	SET binding protein 1
0.310	ENSG00000104897	0.001	0	SF3A2	splicing factor 3a, subunit 2, 66kDa
0.306	ENSG00000143368	0	0	SF3B4	splicing factor 3b, subunit 4, 49kDa
-0.477	ENSG00000169976	0.005	0.0002	SF3B5	splicing factor 3b, subunit 5, 10kDa
0.084	ENSG00000175793	0.01	0.0002	SFN	stratifin
-0.509	ENSG00000116560	0.002	0.0001	SFPQ	splicing factor proline/glutamine-rich
0.358	ENSG00000061936	0.007	0.0001	SFSWAP	splicing factor, suppressor of white-apricot homolog (Drosophila)
-0.346	ENSG00000127990	0.001	0	SGCE	sarcoglycan, epsilon
-0.363	ENSG00000118473	0.001	0	SGIP1	SH3-domain GRB2-like (endophilin) interacting protein 1
-0.413	ENSG00000118515	0.005	0.0002	SGK1	serum/glucocorticoid regulated kinase 1
0.385	ENSG00000182319	0.021	0.0006	SGK223	homolog of rat pragma of Rnd2
0.369	ENSG00000167524	0.004	0.0001	SGK494	uncharacterized serine/threonine-protein kinase SgK494
0.209	ENSG00000160999	0.014	0.0003	SH2B2	SH2B adaptor protein 2
-0.303	ENSG00000185437	0.02	0.0011	SH3BGR	SH3 domain binding glutamic acid-rich protein
-0.226	ENSG00000198478	0.005	0.0002	SH3BGRL2	SH3 domain binding glutamic acid-rich protein like 2
-0.196	ENSG00000107295	0.011	0.0005	SH3GL2	SH3-domain GRB2-like 2
-0.272	ENSG00000140600	0.006	0.0002	SH3GL3	SH3-domain GRB2-like 3
0.689	ENSG00000154447	0	0	SH3RF1	SH3 domain containing ring finger 1
-0.350	ENSG00000127922	0.018	0.0009	SHFM1	split hand/foot malformation (ectrodactyly) type 1
0.326	ENSG00000180730	0.013	0.0003	SHISA2	shisa homolog 2 (Xenopus laevis)
-0.520	ENSG00000108061	0.001	0	SHOC2	soc-2 suppressor of clear homolog (C. elegans)
-0.282	ENSG00000146950	0.007	0.0003	SHROOM2	shroom family member 2
0.382	ENSG00000127511	0.017	0.0004	SIN3B	SIN3 transcription regulator homolog B (yeast)
0.360	ENSG00000197555	0.003	0	SIPA1L1	signal-induced proliferation-associated 1 like 1
0.618	ENSG00000157933	0	0	SKI	v-ski sarcoma viral oncogene homolog (avian)
0.405	ENSG00000162739	0.004	0.0001	SLAMF6	SLAM family member 6
0.104	ENSG00000164707	0.021	0.0006	SLC13A4	solute carrier family 13 (sodium/sulfate symporters), member 4
-0.384	ENSG00000141469	0.006	0.0002	SLC14A1	solute carrier family 14 (urea transporter), member 1 (Kidd blood group)
-0.617	ENSG00000163053	0	0	SLC16A14	solute carrier family 16, member 14 (monocarboxylic acid transporter 14)
-0.281	ENSG00000091664	0.004	0.0001	SLC17A6	solute carrier family 17 (sodium-dependent inorganic phosphate cotransporter), member 6
-0.206	ENSG00000079215	0.037	0.0025	SLC1A3	solute carrier family 1 (glial high affinity glutamate transporter), member 3
-0.386	ENSG00000105143	0.043	0.003	SLC1A6	solute carrier family 1 (high affinity aspartate/glutamate transporter), member 6
-0.386	ENSG00000144136	0.008	0.0003	SLC20A1	solute carrier family 20 (phosphate transporter), member 1
-0.361	ENSG00000163393	0.046	0.0034	SLC22A15	solute carrier family 22, member 15
-0.052	ENSG00000185052	0.008	0.0003	SLC24A3	solute carrier family 24 (sodium/potassium/calcium exchanger), member 3
-0.282	ENSG00000140090	0.037	0.0025	SLC24A4	solute carrier family 24 (sodium/potassium/calcium exchanger), member 4
-0.385	ENSG00000108528	0.012	0.0006	SLC25A11	solute carrier family 25 (mitochondrial carrier; oxoglutarate carrier), member 11
-0.323	ENSG00000115840	0.041	0.0029	SLC25A12	solute carrier family 25 (aspartate/glutamate carrier), member 12
-0.391	ENSG00000075415	0	0	SLC25A3	solute carrier family 25 (mitochondrial carrier; phosphate carrier), member 3
-0.416	ENSG00000171612	0.004	0.0001	SLC25A33	solute carrier family 25 (pyrimidine nucleotide carrier), member 33
-0.370	ENSG00000151729	0.004	0.0001	SLC25A4	solute carrier family 25 (mitochondrial carrier; adenine nucleotide translocator), member 4
-0.391	ENSG00000164209	0.001	0	SLC25A46	solute carrier family 25, member 46
-0.774	ENSG00000005022	0	0	SLC25A5	solute carrier family 25 (mitochondrial carrier; adenine nucleotide translocator), member 5
-0.565	ENSG00000169100	0	0	SLC25A6	solute carrier family 25 (mitochondrial carrier; adenine nucleotide translocator), member 6
0.595	ENSG00000233705	0	0	SLC26A4-AS1	SLC26A4 antisense RNA 1
0.392	ENSG00000112053	0.009	0.0002	SLC26A8	solute carrier family 26, member 8
0.245	ENSG00000117394	0.033	0.0011	SLC2A1	solute carrier family 2 (facilitated glucose transporter), member 1
0.275	ENSG00000160326	0.007	0.0001	SLC2A6	solute carrier family 2 (facilitated glucose transporter), member 6
-0.172	ENSG00000014824	0.024	0.0014	SLC30A9	solute carrier family 30 (zinc transporter), member 9
-0.251	ENSG00000121073	0.018	0.001	SLC35B1	solute carrier family 35, member B1
-0.518	ENSG00000124786	0.003	0.0001	SLC35B3	solute carrier family 35, member B3
1.184	ENSG00000215790	0	0	SLC35E2	solute carrier family 35, member E2
-0.359	ENSG00000189339	0.005	0.0002	SLC35E2B	solute carrier family 35, member E2B
0.324	ENSG00000196376	0.015	0.0004	SLC35F1	solute carrier family 35, member F1
-0.194	ENSG00000183780	0.018	0.001	SLC35F3	solute carrier family 35, member F3
-0.694	ENSG00000196950	0	0	SLC39A10	solute carrier family 39 (zinc transporter), member 10
-0.355	ENSG00000133195	0.048	0.0035	SLC39A11	solute carrier family 39 (metal ion transporter), member 11
-0.206	ENSG00000142494	0.007	0.0002	SLC47A1	solute carrier family 47, member 1
0.258	ENSG00000198743	0.014	0.0003	SLC5A3	solute carrier family 5 (sodium/myo-inositol cotransporter), member 3
1.077	ENSG00000013293	0	0	SLC7A14	solute carrier family 7 (orphan transporter), member 14
0.358	ENSG00000135740	0.014	0.0003	SLC9A5	solute carrier family 9, subfamily A (NHE5, cation proton antiporter 5), member 5
-0.503	ENSG00000198689	0	0	SLC9A6	solute carrier family 9, subfamily A (NHE6, cation proton antiporter 6), member 6
0.276	ENSG00000101187	0.016	0.0004	SLCO4A1	solute carrier organic anion transporter family, member 4A1
-0.745	ENSG00000119705	0	0	SLIRP	SRA stem-loop interacting RNA binding protein
0.493	ENSG00000178235	0.002	0	SLITRK1	SLIT and NTRK-like family, member 1
-0.411	ENSG00000121871	0.005	0.0002	SLITRK3	SLIT and NTRK-like family, member 3
0.298	ENSG00000141391	0.003	0	SLMO1	slowmo homolog 1 (Drosophila)
0.529	ENSG00000108055	0	0	SMC3	structural maintenance of chromosomes 3
-0.423	ENSG00000167447	0.026	0.0015	SMG8	smg-8 homolog, nonsense mediated mRNA decay factor (C. elegans)
-0.531	ENSG00000102172	0	0	SMS	spermine synthase
0.889	ENSG00000108854	0	0	SMURF2	SMAD specific E3 ubiquitin protein ligase 2
-0.368	ENSG00000143499	0.023	0.0013	SMYD2	SET and MYND domain containing 2
-0.256	ENSG00000185420	0.021	0.0012	SMYD3	SET and MYND domain containing 3
-0.482	ENSG00000132639	0	0	SNAP25	synaptosomal-associated protein, 25kDa
-0.210	ENSG00000065609	0.025	0.0014	SNAP91	synaptosomal-associated protein, 91kDa homolog (mouse)
0.234	ENSG00000023608	0.011	0.0002	SNAPC1	small nuclear RNA activating complex, polypeptide 1, 43kDa
-0.278	ENSG00000145335	0.028	0.0017	SNCA	synuclein, alpha (non A4 component of amyloid precursor)
0.239	ENSG00000247092	0.027	0.0008	SNHG10	small nucleolar RNA host gene 10 (non-protein coding)
-0.438	ENSG00000207405	0.009	0.0004	SNORA64	small nucleolar RNA, H/ACA box 64
-0.439	ENSG00000207166	0.044	0.0032	SNORA68	small nucleolar RNA, H/ACA box 68
-0.499	ENSG00000199753	0	0	SNORD104	small nucleolar RNA, C/D box 104
-0.254	ENSG00000161981	0.01	0.0005	SNRNP25	small nuclear ribonucleoprotein 25kDa (U11/U12)
0.369	ENSG00000124380	0.018	0.0004	SNRNP27	small nuclear ribonucleoprotein 27kDa (U4/U6.U5)
-0.497	ENSG00000184209	0.014	0.0007	SNRNP35	small nuclear ribonucleoprotein 35kDa (U11/U12)
0.362	ENSG00000168566	0.001	0	SNRNP48	small nuclear ribonucleoprotein 48kDa (U11/U12)
-0.421	ENSG00000125835	0.026	0.0015	SNRPB	small nuclear ribonucleoprotein polypeptides B and B1
-0.529	ENSG00000125743	0.002	0.0001	SNRPD2	small nuclear ribonucleoprotein D2 polypeptide 16.5kDa
-0.362	ENSG00000100028	0.002	0	SNRPD3	small nuclear ribonucleoprotein D3 polypeptide 18kDa
-0.440	ENSG00000139343	0.009	0.0004	SNRPF	small nuclear ribonucleoprotein polypeptide F
-0.359	ENSG00000101400	0.026	0.0015	SNTA1	syntrophin, alpha 1
0.369	ENSG00000086300	0.025	0.0007	SNX10	sorting nexin 10
-0.376	ENSG00000135317	0.013	0.0006	SNX14	sorting nexin 14
-0.323	ENSG00000115234	0.048	0.0035	SNX17	sorting nexin 17
0.487	ENSG00000143376	0.008	0.0001	SNX27	sorting nexin family member 27
-0.500	ENSG00000148158	0	0	SNX30	sorting nexin family member 30
-0.130	ENSG00000174226	0.002	0	SNX31	sorting nexin 31
0.331	ENSG00000174111	0.014	0.0003	SOCS7	suppressor of cytokine signaling 7
-0.746	ENSG00000142168	0	0	SOD1	superoxide dismutase 1, soluble
-0.318	ENSG00000168502	0.015	0.0008	SOGA2	SOGA family member 2
-0.244	ENSG00000137642	0.039	0.0026	SORL1	sortilin-related receptor, L(DLR class) A repeats containing
0.308	ENSG00000198944	0.038	0.0013	SOWAHA	sosondowah ankyrin repeat domain family member A
-0.068	ENSG00000242808	0.006	0.0002	SOX2-OT	SOX2 overlapping transcript (non-protein coding)
0.130	ENSG00000005513	0.049	0.0019	SOX8	SRY (sex determining region Y)-box 8
-0.671	ENSG00000113140	0	0	SPARC	secreted protein, acidic, cysteine-rich (osteonectin)
-0.393	ENSG00000152583	0.002	0.0001	SPARCL1	SPARC-like 1 (hevin)
0.690	ENSG00000158792	0	0	SPATA2L	spermatogenesis associated 2-like
0.372	ENSG00000123352	0.049	0.0019	SPATS2	spermatogenesis associated, serine-rich 2
-0.352	ENSG00000196141	0.006	0.0002	SPATS2L	spermatogenesis associated, serine-rich 2-like
-0.131	ENSG00000114902	0.016	0.0008	SPCS1	signal peptidase complex subunit 1 homolog (S. cerevisiae)
0.244	ENSG00000153820	0.048	0.0018	SPHKAP	SPHK1 interactor, AKAP domain containing
-0.247	ENSG00000167642	0.035	0.0023	SPINT2	serine peptidase inhibitor, Kunitz type, 2
0.332	ENSG00000183018	0.006	0.0001	SPNS2	spinster homolog 2 (Drosophila)
-0.821	ENSG00000152377	0	0	SPOCK1	sparc/osteonectin, cwcv and kazal-like domains proteoglycan (testican) 1
0.149	ENSG00000118785	0.003	0	SPP1	secreted phosphoprotein 1
0.386	ENSG00000197694	0.018	0.0005	SPTAN1	spectrin, alpha, non-erythrocytic 1
0.518	ENSG00000017373	0.001	0	SRCIN1	SRC kinase signaling inhibitor 1
-0.564	ENSG00000075142	0.001	0	SRI	sorcin
-0.605	ENSG00000100883	0	0	SRP54	signal recognition particle 54kDa
-0.457	ENSG00000167881	0.014	0.0007	SRP68	signal recognition particle 68kDa
-0.390	ENSG00000143742	0.007	0.0003	SRP9	signal recognition particle 9kDa
-0.534	ENSG00000133226	0	0	SRRM1	serine/arginine repetitive matrix 1
0.478	ENSG00000167978	0	0	SRRM2	serine/arginine repetitive matrix 2
-0.455	ENSG00000161547	0.005	0.0002	SRSF2	serine/arginine-rich splicing factor 2
-0.348	ENSG00000116350	0.021	0.0012	SRSF4	serine/arginine-rich splicing factor 4
-0.569	ENSG00000100650	0	0	SRSF5	serine/arginine-rich splicing factor 5
-0.856	ENSG00000111786	0	0	SRSF9	serine/arginine-rich splicing factor 9
-0.323	ENSG00000184402	0.02	0.0011	SS18L1	synovial sarcoma translocation gene on chromosome 18-like 1
0.593	ENSG00000157216	0.001	0	SSBP3	single stranded DNA binding protein 3
-0.343	ENSG00000180879	0.032	0.0021	SSR4	signal sequence receptor, delta
0.386	ENSG00000157005	0.049	0.0036	SST	somatostatin
-0.484	ENSG00000147488	0	0	ST18	suppression of tumorigenicity 18 (breast carcinoma) (zinc finger protein)
0.288	ENSG00000140557	0.049	0.0018	ST8SIA2	ST8 alpha-N-acetyl-neuraminide alpha-2,8-sialyltransferase 2
-0.483	ENSG00000136738	0.003	0.0001	STAM	signal transducing adaptor molecule (SH3 domain and ITAM motif) 1
-0.340	ENSG00000164211	0.016	0.0008	STARD4	StAR-related lipid transfer (START) domain containing 4
-0.336	ENSG00000040341	0.02	0.0011	STAU2	staufen, RNA binding protein, homolog 2 (Drosophila)
0.048	ENSG00000104435	0.04	0.0027	STMN2	stathmin-like 2
-0.834	ENSG00000165283	0	0	STOML2	stomatin (EPB72)-like 2
0.338	ENSG00000173320	0.031	0.001	STOX2	storkhead box 2
-0.352	ENSG00000082146	0.034	0.0022	STRADB	STE20-related kinase adaptor beta
-0.210	ENSG00000023734	0.009	0.0004	STRAP	serine/threonine kinase receptor associated protein
0.389	ENSG00000165209	0.029	0.0009	STRBP	spermatid perinuclear RNA binding protein
-0.380	ENSG00000134910	0.041	0.0028	STT3A	STT3, subunit of the oligosaccharyltransferase complex, homolog A (S. cerevisiae)
-0.312	ENSG00000163527	0.035	0.0022	STT3B	STT3, subunit of the oligosaccharyltransferase complex, homolog B (S. cerevisiae)
-0.584	ENSG00000168818	0.002	0	STX18	syntaxin 18
-0.659	ENSG00000170310	0	0	STX8	syntaxin 8
-0.221	ENSG00000111707	0.028	0.0017	SUDS3	suppressor of defective silencing 3 homolog (S. cerevisiae)
-0.482	ENSG00000196562	0.001	0	SULF2	sulfatase 2
-0.599	ENSG00000130540	0	0	SULT4A1	sulfotransferase family 4A, member 1
-0.851	ENSG00000156502	0	0	SUPV3L1	suppressor of var1, 3-like 1 (S. cerevisiae)
-0.114	ENSG00000143502	0.04	0.0027	SUSD4	sushi domain containing 4
0.459	ENSG00000178691	0.002	0	SUZ12	suppressor of zeste 12 homolog (Drosophila)
0.521	ENSG00000159164	0.01	0.0002	SV2A	synaptic vesicle glycoprotein 2A
-0.345	ENSG00000185518	0.004	0.0002	SV2B	synaptic vesicle glycoprotein 2B
-0.226	ENSG00000166111	0.003	0.0001	SVOP	SV2 related protein homolog (rat)
-0.586	ENSG00000147642	0	0	SYBU	syntabulin (syntaxin-interacting)
0.818	ENSG00000205078	0	0	SYCE1L	synaptonemal complex central element protein 1-like
1.017	ENSG00000185666	0	0	SYN3	synapsin III
0.381	ENSG00000127561	0.014	0.0003	SYNGR3	synaptogyrin 3
-0.233	ENSG00000163630	0.002	0.0001	SYNPR	synaptoporin
0.306	ENSG00000143028	0.024	0.0007	SYPL2	synaptophysin-like 2
0.355	ENSG00000067715	0.022	0.0006	SYT1	synaptotagmin I
0.384	ENSG00000134207	0	0	SYT6	synaptotagmin VI
0.447	ENSG00000006128	0.002	0	TAC1	tachykinin, precursor 1
0.360	ENSG00000122728	0.001	0	TAF1L	TAF1 RNA polymerase II, TATA box binding protein (TBP)-associated factor, 210kDa-like
0.481	ENSG00000165632	0	0	TAF3	TAF3 RNA polymerase II, TATA box binding protein (TBP)-associated factor, 140kDa
-0.537	ENSG00000178913	0	0	TAF7	TAF7 RNA polymerase II, TATA box binding protein (TBP)-associated factor, 55kDa
-0.421	ENSG00000085231	0.001	0	TAF9	TAF9 RNA polymerase II, TATA box binding protein (TBP)-associated factor, 32kDa
-0.849	ENSG00000177156	0	0	TALDO1	transaldolase 1
0.343	ENSG00000160551	0.028	0.0009	TAOK1	TAO kinase 1
-0.596	ENSG00000059588	0	0	TARBP1	TAR (HIV-1) RNA binding protein 1
-0.467	ENSG00000113407	0.005	0.0002	TARS	threonyl-tRNA synthetase
-0.262	ENSG00000147687	0.01	0.0005	TATDN1	TatD DNase domain containing 1
-0.482	ENSG00000109680	0.006	0.0002	TBC1D19	TBC1 domain family, member 19
0.499	ENSG00000162065	0	0	TBC1D24	TBC1 domain family, member 24
-0.509	ENSG00000145979	0	0	TBC1D7	TBC1 domain family, member 7
-0.619	ENSG00000105254	0	0	TBCB	tubulin folding cofactor B
0.320	ENSG00000143178	0.036	0.0012	TBX19	T-box 19
-0.650	ENSG00000187735	0	0	TCEA1	transcription elongation factor A (SII), 1
0.410	ENSG00000172465	0.021	0.0006	TCEAL1	transcription elongation factor A (SII)-like 1
-0.222	ENSG00000196507	0.046	0.0034	TCEAL3	transcription elongation factor A (SII)-like 3
-0.158	ENSG00000133142	0.04	0.0028	TCEAL4	transcription elongation factor A (SII)-like 4
-0.372	ENSG00000182916	0	0	TCEAL7	transcription elongation factor A (SII)-like 7
-0.577	ENSG00000113649	0	0	TCERG1	transcription elongation regulator 1
0.229	ENSG00000176769	0.01	0.0002	TCERG1L	transcription elongation regulator 1-like
0.323	ENSG00000110719	0.008	0.0002	TCIRG1	T-cell, immune regulator 1, ATPase, H+ transporting, lysosomal V0 subunit A3
-0.327	ENSG00000120438	0.022	0.0013	TCP1	t-complex 1
-0.253	ENSG00000196116	0.019	0.001	TDRD7	tudor domain containing 7
0.631	ENSG00000156414	0	0	TDRD9	tudor domain containing 9
0.293	ENSG00000204091	0.008	0.0002	TDRG1	testis development related 1 (non-protein coding)
-0.584	ENSG00000166848	0	0	TERF2IP	telomeric repeat binding factor 2, interacting protein
-0.352	ENSG00000136891	0.033	0.0021	TEX10	testis expressed 10
-0.307	ENSG00000091513	0.029	0.0018	TF	transferrin
-0.378	ENSG00000162851	0.026	0.0016	TFB2M	transcription factor B2, mitochondrial
0.172	ENSG00000112561	0.02	0.0005	TFEB	transcription factor EB
0.466	ENSG00000137574	0.002	0	TGS1	trimethylguanosine synthase 1
-0.390	ENSG00000101158	0.008	0.0003	TH1L	TH1-like (Drosophila)
-0.397	ENSG00000176946	0.039	0.0026	THAP4	THAP domain containing 4
0.306	ENSG00000105549	0.039	0.0013	THEG	theg spermatid protein
-0.413	ENSG00000079134	0.001	0	THOC1	THO complex 1
-0.640	ENSG00000051596	0	0	THOC3	THO complex 3
0.439	ENSG00000151090	0.012	0.0003	THRB	thyroid hormone receptor, beta
0.384	ENSG00000224822	0.007	0.0001	THRB-IT1	THRB intronic transcript 1 (non-protein coding)
0.263	ENSG00000157306	0.01	0.0002	THTPA	thiamine triphosphatase
-0.688	ENSG00000151500	0	0	THYN1	thymocyte nuclear protein 1
-0.544	ENSG00000221944	0	0	TIGD1	tigger transposable element derived 1
-0.470	ENSG00000180346	0.012	0.0006	TIGD2	tigger transposable element derived 2
-0.519	ENSG00000140993	0.001	0	TIGD7	tigger transposable element derived 7
-0.473	ENSG00000138297	0.005	0.0002	TIMM23	translocase of inner mitochondrial membrane 23 homolog (yeast)
-0.561	ENSG00000105197	0.002	0.0001	TIMM50	translocase of inner mitochondrial membrane 50 homolog (S. cerevisiae)
-0.300	ENSG00000150779	0.043	0.003	TIMM8B	translocase of inner mitochondrial membrane 8 homolog B (yeast)
-0.398	ENSG00000113845	0.034	0.0022	TIMMDC1	translocase of inner mitochondrial membrane domain containing 1
0.438	ENSG00000143155	0.008	0.0002	TIPRL	TIP41, TOR signaling pathway regulator-like (S. cerevisiae)
-0.674	ENSG00000169490	0	0	TM2D2	TM2 domain containing 2
-0.184	ENSG00000184277	0.008	0.0003	TM2D3	TM2 domain containing 3
-0.281	ENSG00000125304	0.006	0.0002	TM9SF2	transmembrane 9 superfamily member 2
-0.439	ENSG00000143183	0.012	0.0006	TMCO1	transmembrane and coiled-coil domains 1
-0.301	ENSG00000170348	0.043	0.003	TMED10	transmembrane emp24-like trafficking protein 10 (yeast)
-0.702	ENSG00000166557	0	0	TMED3	transmembrane emp24 protein transport domain containing 3
0.408	ENSG00000241697	0.041	0.0015	TMEFF1	transmembrane protein with EGF-like and two follistatin-like domains 1
-0.212	ENSG00000144339	0.029	0.0018	TMEFF2	transmembrane protein with EGF-like and two follistatin-like domains 2
0.300	ENSG00000109066	0.022	0.0006	TMEM104	transmembrane protein 104
-0.278	ENSG00000134291	0.033	0.0021	TMEM106C	transmembrane protein 106C
0.483	ENSG00000144868	0.001	0	TMEM108	transmembrane protein 108
-0.452	ENSG00000139173	0.008	0.0003	TMEM117	transmembrane protein 117
-0.305	ENSG00000152558	0.017	0.0009	TMEM123	transmembrane protein 123
-0.383	ENSG00000171202	0.001	0	TMEM126A	transmembrane protein 126A
-0.177	ENSG00000171204	0.003	0.0001	TMEM126B	transmembrane protein 126B
-0.310	ENSG00000181234	0.032	0.002	TMEM132C	transmembrane protein 132C
0.341	ENSG00000151952	0.003	0	TMEM132D	transmembrane protein 132D
-0.609	ENSG00000166575	0	0	TMEM135	transmembrane protein 135
-0.407	ENSG00000164124	0.013	0.0006	TMEM144	transmembrane protein 144
-0.134	ENSG00000096092	0.035	0.0023	TMEM14A	transmembrane protein 14A
-0.368	ENSG00000179292	0.031	0.0019	TMEM151A	transmembrane protein 151A
-0.693	ENSG00000164112	0	0	TMEM155	transmembrane protein 155
-0.473	ENSG00000130748	0.012	0.0006	TMEM160	transmembrane protein 160
-0.202	ENSG00000174695	0.009	0.0004	TMEM167A	transmembrane protein 167A
-0.288	ENSG00000215717	0.007	0.0003	TMEM167B	transmembrane protein 167B
0.333	ENSG00000163449	0.047	0.0018	TMEM169	transmembrane protein 169
0.297	ENSG00000002933	0.005	0.0001	TMEM176A	transmembrane protein 176A
-0.496	ENSG00000152154	0	0	TMEM178A	transmembrane protein 178A
0.281	ENSG00000138111	0.015	0.0004	TMEM180	transmembrane protein 180
-0.288	ENSG00000163444	0.023	0.0013	TMEM183A	transmembrane protein 183A
-0.425	ENSG00000240849	0.01	0.0004	TMEM189	transmembrane protein 189
-0.150	ENSG00000135048	0.003	0.0001	TMEM2	transmembrane protein 2
0.137	ENSG00000164484	0.003	0	TMEM200A	transmembrane protein 200A
-0.319	ENSG00000187713	0.028	0.0017	TMEM203	transmembrane protein 203
-0.490	ENSG00000105518	0.001	0	TMEM205	transmembrane protein 205
0.292	ENSG00000186329	0.018	0.0004	TMEM212	transmembrane protein 212
-0.388	ENSG00000183726	0.034	0.0022	TMEM50A	transmembrane protein 50A
0.540	ENSG00000159596	0.002	0	TMEM69	transmembrane protein 69
-0.346	ENSG00000109084	0.034	0.0022	TMEM97	transmembrane protein 97
0.188	ENSG00000167664	0.007	0.0001	TMIGD2	transmembrane and immunoglobulin domain containing 2
-0.469	ENSG00000034510	0.002	0	TMSB10/TMSB4X	thymosin beta 10
-0.174	ENSG00000213593	0.035	0.0023	TMX2	thioredoxin-related transmembrane protein 2
-0.362	ENSG00000041982	0.027	0.0016	TNC	tenascin C
0.291	ENSG00000157873	0.015	0.0003	TNFRSF14	tumor necrosis factor receptor superfamily, member 14
0.358	ENSG00000102524	0.021	0.0006	TNFSF13B	tumor necrosis factor (ligand) superfamily, member 13b
0.453	ENSG00000100354	0.002	0	TNRC6B	trinucleotide repeat containing 6B
0.116	ENSG00000136205	0.021	0.0006	TNS3	tensin 3
0.217	ENSG00000183864	0.008	0.0001	TOB2	transducer of ERBB2, 2
-0.322	ENSG00000173726	0.001	0	TOMM20	translocase of outer mitochondrial membrane 20 homolog (yeast)
-0.432	ENSG00000025772	0	0	TOMM34	translocase of outer mitochondrial membrane 34
0.350	ENSG00000198900	0.002	0	TOP1	topoisomerase (DNA) I
0.334	ENSG00000103460	0.005	0.0001	TOX3	TOX high mobility group box family member 3
-0.541	ENSG00000143514	0.001	0	TP53BP2	tumor protein p53 binding protein, 2
-0.134	ENSG00000078804	0.019	0.001	TP53INP2	tumor protein p53 inducible nuclear protein 2
-0.523	ENSG00000101150	0.001	0	TPD52L2	tumor protein D52-like 2
-0.253	ENSG00000111669	0.026	0.0015	TPI1	triosephosphate isomerase 1
-0.421	ENSG00000158109	0.005	0.0002	TPRG1L	tumor protein p63 regulated 1-like
0.264	ENSG00000172236	0.014	0.0003	TPSAB1/TPSB2	tryptase alpha/beta 1
-0.368	ENSG00000174599	0.035	0.0023	TRAM1L1	translocation associated membrane protein 1-like 1
-0.489	ENSG00000171853	0.001	0	TRAPPC12	trafficking protein particle complex 12
-0.635	ENSG00000196655	0	0	TRAPPC4	trafficking protein particle complex 4
-0.736	ENSG00000181029	0	0	TRAPPC5	trafficking protein particle complex 5
-0.273	ENSG00000182400	0.001	0	TRAPPC6B	trafficking protein particle complex 6B
-0.139	ENSG00000072657	0	0	TRHDE	thyrotropin-releasing hormone degrading enzyme
0.327	ENSG00000132481	0.003	0	TRIM47	tripartite motif containing 47
-0.213	ENSG00000153827	0	0	TRIP12	thyroid hormone receptor interactor 12
-0.383	ENSG00000043514	0.011	0.0005	TRIT1	tRNA isopentenyltransferase 1
-0.200	ENSG00000174173	0.042	0.003	TRMT10C	tRNA methyltransferase 10 homolog C (S. cerevisiae)
-0.391	ENSG00000173113	0.024	0.0014	TRMT112	tRNA methyltransferase 11-2 homolog (S. cerevisiae)
-0.364	ENSG00000183665	0.025	0.0014	TRMT12	tRNA methyltransferase 12 homolog (S. cerevisiae)
-0.575	ENSG00000067445	0.001	0	TRO	trophinin
-0.675	ENSG00000074319	0	0	TSG101	tumor susceptibility gene 101
0.344	ENSG00000213265	0.015	0.0003	TSGA13	testis specific, 13
0.393	ENSG00000121297	0.046	0.0017	TSHZ3	teashirt zinc finger homeobox 3
0.251	ENSG00000116918	0.036	0.0012	TSNAX	translin-associated factor X
0.407	ENSG00000157570	0	0	TSPAN18	tetraspanin 18
-0.466	ENSG00000140391	0.009	0.0004	TSPAN3	tetraspanin 3
0.404	ENSG00000168785	0.019	0.0005	TSPAN5	tetraspanin 5
-0.636	ENSG00000156298	0	0	TSPAN7	tetraspanin 7
-0.419	ENSG00000180543	0	0	TSPYL5	TSPY-like 5
-0.613	ENSG00000032389	0.002	0.0001	TSSC1	tumor suppressing subtransferable candidate 1
0.208	ENSG00000146216	0.02	0.0005	TTBK1	tau tubulin kinase 1
-0.606	ENSG00000113312	0	0	TTC1	tetratricopeptide repeat domain 1
0.390	ENSG00000052841	0.001	0	TTC17	tetratricopeptide repeat domain 17
-1.174	ENSG00000011295	0	0	TTC19	tetratricopeptide repeat domain 19
-0.606	ENSG00000165533	0	0	TTC8	tetratricopeptide repeat domain 8
0.368	ENSG00000133985	0.028	0.0008	TTC9	tetratricopeptide repeat domain 9
0.467	ENSG00000174521	0.001	0	TTC9B	tetratricopeptide repeat domain 9B
-0.544	ENSG00000162222	0.005	0.0002	TTC9C	tetratricopeptide repeat domain 9C
-0.385	ENSG00000100271	0.009	0.0004	TTLL1	tubulin tyrosine ligase-like family, member 1
-0.564	ENSG00000137941	0.001	0	TTLL7	tubulin tyrosine ligase-like family, member 7
-0.657	ENSG00000118271	0.011	0.0005	TTR	transthyretin
-0.358	ENSG00000127824	0.001	0	TUBA4A	tubulin, alpha 4a
-0.374	ENSG00000196230	0.008	0.0003	TUBB	tubulin, beta class I
0.549	ENSG00000104833	0	0	TUBB4A	tubulin, beta 4A class IVa
-0.190	ENSG00000131002	0.015	0.0008	TXLNG2P	taxilin gamma 2, pseudogene
-0.230	ENSG00000136810	0	0	TXN	thioredoxin
-0.284	ENSG00000087301	0.008	0.0003	TXNDC16	thioredoxin domain containing 16
-0.378	ENSG00000198431	0.013	0.0006	TXNRD1	thioredoxin reductase 1
-0.452	ENSG00000198874	0.019	0.001	TYW1	tRNA-yW synthesizing protein 1 homolog (S. cerevisiae)
-0.464	ENSG00000130985	0.004	0.0001	UBA1	ubiquitin-like modifier activating enzyme 1
-0.406	ENSG00000221983	0.012	0.0006	UBA52	ubiquitin A-52 residue ribosomal protein fusion product 1
-0.425	ENSG00000134882	0.014	0.0006	UBAC2	UBA domain containing 2
-0.788	ENSG00000150991	0	0	UBC	ubiquitin C
-0.285	ENSG00000170035	0.037	0.0025	UBE2E3	ubiquitin-conjugating enzyme E2E 3
-0.242	ENSG00000177889	0.034	0.0022	UBE2N	ubiquitin-conjugating enzyme E2N
-0.409	ENSG00000140367	0.006	0.0002	UBE2Q2	ubiquitin-conjugating enzyme E2Q family member 2
-0.303	ENSG00000110344	0.015	0.0007	UBE4A	ubiquitination factor E4A
-0.336	ENSG00000103353	0.036	0.0024	UBFD1	ubiquitin family domain containing 1
-0.445	ENSG00000198258	0.01	0.0004	UBL5	ubiquitin-like 5
0.342	ENSG00000118900	0.028	0.0008	UBN1	ubinuclein 1
-0.576	ENSG00000012963	0	0	UBR7	ubiquitin protein ligase E3 component n-recognin 7 (putative)
0.359	ENSG00000158062	0.009	0.0002	UBXN11	UBX domain protein 11
0.342	ENSG00000144224	0.044	0.0016	UBXN4	UBX domain protein 4
0.442	ENSG00000163960	0.009	0.0002	UBXN7	UBX domain protein 7
0.226	ENSG00000214049	0.036	0.0012	UCA1	urothelial cancer associated 1 (non-protein coding)
-0.672	ENSG00000154277	0	0	UCHL1	ubiquitin carboxyl-terminal esterase L1 (ubiquitin thiolesterase)
-0.382	ENSG00000143222	0.005	0.0002	UFC1	ubiquitin-fold modifier conjugating enzyme 1
-0.538	ENSG00000070010	0.007	0.0003	UFD1L	ubiquitin fusion degradation 1 like (yeast)
-0.476	ENSG00000109775	0.004	0.0001	UFSP2	UFM1-specific peptidase 2
-0.366	ENSG00000169764	0.016	0.0008	UGP2	UDP-glucose pyrophosphorylase 2
0.428	ENSG00000152332	0.047	0.0017	UHMK1	U2AF homology motif (UHM) kinase 1
-0.488	ENSG00000198722	0.001	0	UNC13B	unc-13 homolog B (C. elegans)
-0.417	ENSG00000115446	0.037	0.0024	UNC50	unc-50 homolog (C. elegans)
0.657	ENSG00000113763	0	0	UNC5A	unc-5 homolog A (C. elegans)
0.203	ENSG00000156687	0.033	0.001	UNC5D	unc-5 homolog D (C. elegans)
-0.322	ENSG00000151461	0.006	0.0002	UPF2	UPF2 regulator of nonsense transcripts homolog (yeast)
-0.144	ENSG00000094841	0.019	0.001	UPRT	uracil phosphoribosyltransferase (FUR1) homolog (S. cerevisiae)
-0.433	ENSG00000184076	0.016	0.0009	UQCR10	ubiquinol-cytochrome c reductase, complex III subunit X
-0.552	ENSG00000010256	0.001	0	UQCRC1	ubiquinol-cytochrome c reductase core protein I
-0.669	ENSG00000140740	0	0	UQCRC2	ubiquinol-cytochrome c reductase core protein II
[truncated: 127 more rows]
