# Supplementary material for: Transcriptome meta-analysis reveals a central role for sex steroids in the degeneration of hippocampal neurons in Alzheimer’s disease
Source: BMC Syst Biol. 2013 Jun 26;7:51. doi: 10.1186/1752-0509-7-51 (PMC3702487; doi:10.1186/1752-0509-7-51)
Supplement: Additional file 2: Table S2 — Differentially expressed genes identifying enriched homostatic processes through IPA analysis. [file 1752-0509-7-51-S2.xlsx]

## Sheet: SuppTab2
Gene Symbol	Gene Name
AAK1	AP2 associated kinase 1
ABCC5	ATP-binding cassette, sub-family C (CFTR/MRP), member 10
ABCC10	ATP-binding cassette, sub-family C (CFTR/MRP), member 5
ACACA	acetyl-Coenzyme A carboxylase alpha
ACVR1	activin A receptor, type I
ACVR1C	activin A receptor, type IC
AGT	angiotensinogen (serpin peptidase inhibitor, clade A, member 8)
AHSA1	AHA1, activator of heat shock 90kDa protein ATPase homolog 1 (yeast)
AKAP13	A kinase (PRKA) anchor protein 13
AKR1B1	aldo-keto reductase family 1, member B1 (aldose reductase)
AKTIP	AKT interacting protein; similar to AKT interacting protein
ALDH1A1	aldehyde dehydrogenase 1 family, member A1
AMIGO2	adhesion molecule with Ig-like domain 2
ANKS1B	ankyrin repeat and sterile alpha motif domain containing 1B
ANXA4	annexin A4
ANXA5	annexin A5
ANXA7	annexin A7
AP2A2	adaptor-related protein complex 2, alpha 2 subunit
APEX1	APEX nuclease (multifunctional DNA repair enzyme) 1
AQP3	aquaporin 3 (Gill blood group)
ASNS	asparagine synthetase
ATF4	activating transcription factor 4 (tax-responsive enhancer element B67); activating transcription factor 4C
ATP5A1	ATP synthase, H+ transporting, mitochondrial F1 complex, alpha subunit 1, cardiac muscle
ATR	ataxia telangiectasia and Rad3 related; similar to ataxia telangiectasia and Rad3 related protein
B2M	beta-2-microglobulin
BAG3	BCL2-associated athanogene 3
BCAP31	B-cell receptor-associated protein 31
BCAS2	breast carcinoma amplified sequence 2
BCL6	B-cell CLL/lymphoma 11A (zinc finger protein)
BCL11A	B-cell CLL/lymphoma 6
BCR	breakpoint cluster region
BDNF	brain-derived neurotrophic factor
BFAR	bifunctional apoptosis regulator
BLCAP	bladder cancer associated protein
C1QBP	complement component 1, q subcomponent binding protein
C9orf86	chromosome 9 open reading frame 86
CA9	carbonic anhydrase IX
CALB1	calbindin 1, 28kDa
CAMK2B	calcium/calmodulin-dependent protein kinase II beta
CAPNS1	calpain, small subunit 1
CAPRIN2	caprin family member 2
CBX1	chromobox homolog 1 (HP1 beta homolog Drosophila )
CBX4	chromobox homolog 4 (Pc class homolog, Drosophila)
CBX5	chromobox homolog 5 (HP1 alpha homolog, Drosophila)
CCDC6	coiled-coil domain containing 6
CCNG1	cyclin G1
CD9	CD9 molecule
CDK5	cyclin-dependent kinase 5
CDK5R1	cyclin-dependent kinase 5, regulatory subunit 1 (p35)
CDK5RAP3	CDK5 regulatory subunit associated protein 3
CEACAM1	carcinoembryonic antigen-related cell adhesion molecule 1 (biliary glycoprotein)
CERS5	ceramide synthase 5
CHI3L1	chitinase 3-like 1 (cartilage glycoprotein-39)
CIAPIN1	cytokine induced apoptosis inhibitor 1; cytokine induced apoptosis inhibitor 1 pseudogene
CIB1	calcium and integrin binding 1 (calmyrin)
CIRBP	cold inducible RNA binding protein
CLU	clusterin
COL4A2	collagen, type IV, alpha 2
COPS5	COP9 constitutive photomorphogenic homolog subunit 5 (Arabidopsis)
CRYAB	crystallin, alpha B
CSNK1A1	casein kinase 1, alpha 1
CTBP1	C-terminal binding protein 1
CTNNBL1	catenin, beta like 1
CTSD	cathepsin D
CUL3	cullin 3
DAPK1	death-associated protein kinase 1
DCTN2	dynactin 2 (p50)
DDIT4	DNA-damage-inducible transcript 4
DDN	dendrin
DDX17	DEAD (Asp-Glu-Ala-Asp) box polypeptide 17
DDX41	DEAD (Asp-Glu-Ala-Asp) box polypeptide 41
DHCR24	24-dehydrocholesterol reductase
DIABLO	diablo homolog (Drosophila)
DPF2	D4, zinc and double PHD fingers family 2
DRAM2	DNA-damage regulated autophagy modulator 2
DUSP5	dual specificity phosphatase 12
DUSP6	dual specificity phosphatase 5
DUSP12	dual specificity phosphatase 6
DVL1	dishevelled, dsh homolog 1 (Drosophila); dishevelled, dsh homolog 1 (Drosophila)-like 1
E2F3	E2F transcription factor 3
EFNB2	ephrin-B2
EGR3	early growth response 3
EIF1	similar to eukaryotic translation initiation factor 1; eukaryotic translation initiation factor 1
EIF5	eukaryotic translation initiation factor 2B, subunit 1 alpha, 26kDa
EIF2B1	eukaryotic translation initiation factor 2B, subunit 3 gamma, 58kDa
EIF2B3	eukaryotic translation initiation factor 3, subunit D
EIF3D	eukaryotic translation initiation factor 3, subunit E
EIF3E	eukaryotic translation initiation factor 3, subunit G
EIF3G	eukaryotic translation initiation factor 3, subunit H
EIF3H	eukaryotic translation initiation factor 3, subunit I
EIF3I	eukaryotic translation initiation factor 3, subunit K
EIF3K	eukaryotic translation initiation factor 4A, isoform 3
EIF4A3	similar to eukaryotic translation initiation factor 4H; eukaryotic translation initiation factor 4B
EIF4B	eukaryotic translation initiation factor 4E family member 2
EIF4E2	eukaryotic translation initiation factor 4H
EIF4H	eukaryotic translation initiation factor 5
EP300	E1A binding protein p300
EPHB6	EPH receptor B6
ERCC3	excision repair cross-complementing rodent repair deficiency, complementation group 3 (xeroderma pigmentosum group B complementing)
F3	coagulation factor III (thromboplastin, tissue factor)
FAM162A	family with sequence similarity 162, member A
FDFT1	farnesyl-diphosphate farnesyltransferase 1
FHL2	four and a half LIM domains 2
FIS1	fission 1 (mitochondrial outer membrane) homolog (S. cerevisiae)
FKBP1B	FK506 binding protein 1B, 12.6 kDa
G0S2	G0/G1switch 2
GABARAP	GABA(A) receptor-associated protein
GABRA2	gamma-aminobutyric acid (GABA) A receptor, alpha 2
GABRD	gamma-aminobutyric acid (GABA) A receptor, delta
GAPDH	glyceraldehyde-3-phosphate dehydrogenase-like 6; hypothetical protein LOC100133042; glyceraldehyde-3-phosphate dehydrogenase
GLO1	glyoxalase I
GLRX	glutaredoxin (thioltransferase)
GLUD1	glutamate dehydrogenase 1
GNAS	GNAS complex locus
GNB2L1	guanine nucleotide binding protein (G protein), beta polypeptide 2-like 1
GORASP1	golgi reassembly stacking protein 1, 65kDa
GPR37	G protein-coupled receptor 37 (endothelin receptor type B-like)
GPS2	G protein pathway suppressor 2
GPX2	glutathione peroxidase 2 (gastrointestinal)
GTF2B	general transcription factor IIB
HBB	hemoglobin, beta
HINT1	histidine triad nucleotide binding protein 1
HIPK2	homeodomain interacting protein kinase 2; similar to homeodomain interacting protein kinase 2
HK2	hexokinase 2 pseudogene; hexokinase 2
HRAS	v-Ha-ras Harvey rat sarcoma viral oncogene homolog
HRK	harakiri, BCL2 interacting protein (contains only BH3 domain)
HRSP12	heat-responsive protein 12
HSP90AB1	heat shock protein 90kDa alpha (cytosolic), class B member 1
HSP90B1	heat shock protein 90kDa beta (Grp94), member 1
HSPA8	heat shock 70kDa protein 8
HSPB1	heat shock 27kDa protein-like 2 pseudogene; heat shock 27kDa protein 1
HTATIP2	HIV-1 Tat interactive protein 2, 30kDa
HTRA1	HtrA serine peptidase 1
ICMT	isoprenylcysteine carboxyl methyltransferase
ID2	inhibitor of DNA binding 2, dominant negative helix-loop-helix protein
IFI6	interferon, alpha-inducible protein 6
IGF2BP2	insulin-like growth factor 2 mRNA binding protein 2
IMMT	inner membrane protein, mitochondrial (mitofilin)
ING2	inhibitor of growth family, member 2
INPP1	inositol polyphosphate-1-phosphatase
INPP5E	inositol polyphosphate-5-phosphatase, 72 kDa
INTS3	integrator complex subunit 3
IRF9	interferon regulatory factor 9
ISG15	ISG15 ubiquitin-like modifier
ITGB3BP	integrin beta 3 binding protein (beta3-endonexin)
ITPR1	inositol 1,4,5-triphosphate receptor, type 1
KDM1A	lysine (K)-specific demethylase 1
KIAA1967	KIAA1967
KIT	similar to Mast/stem cell growth factor receptor precursor (SCFR) (Proto-oncogene tyrosine-protein kinase Kit) (c-kit) (CD117 antigen); v-kit Hardy-Zuckerman 4 feline sarcoma viral oncogene homolog
KL	klotho
LCMT1	leucine carboxyl methyltransferase 1
LCOR	ligand dependent nuclear receptor corepressor
LGALS1	lectin, galactoside-binding, soluble, 1
LILRB1	leukocyte immunoglobulin-like receptor, subfamily B (with TM and ITIM domains), member 1
LMO2	LIM domain only 2 (rhombotin-like 1)
LRFN1	leucine rich repeat and fibronectin type III domain containing 1
LRP6	low density lipoprotein receptor-related protein 6
LTF	lactotransferrin
MAD1L1	MAD1 mitotic arrest deficient-like 1 (yeast)
MADD	MAP-kinase activating death domain
MAOB	monoamine oxidase B
MAP2K1	mitogen-activated protein kinase kinase 1
MAP2K4	mitogen-activated protein kinase kinase 4
MCTS1	malignant T cell amplified sequence 1
MED29	mediator complex subunit 29
METAP1	methionyl aminopeptidase 1
MIF	macrophage migration inhibitory factor (glycosylation-inhibiting factor)
MLLT11	myeloid/lymphoid or mixed-lineage leukemia (trithorax homolog, Drosophila); translocated to, 11
MSX1	msh homeobox 1
MT3	metallothionein 1X
MT1X	metallothionein 3
MTOR	mechanistic target of rapamycin (serine/threonine kinase)
MX1	myxovirus (influenza virus) resistance 1, interferon-inducible protein p78 (mouse)
MXI1	MAX interactor 1
NACA	nascent polypeptide-associated complex alpha subunit
NAE1	NEDD8 activating enzyme E1 subunit 1
NAMPT	nicotinamide phosphoribosyltransferase
NANOG	Nanog homeobox pseudogene 8; Nanog homeobox
NBN	nibrin
NDN	necdin homolog (mouse)
NDUFA13	NADH dehydrogenase (ubiquinone) 1 alpha subcomplex, 13
NDUFAB1	NADH dehydrogenase (ubiquinone) 1, alpha/beta subcomplex, 1, 8kDa
NDUFAF1	NADH dehydrogenase (ubiquinone) 1 alpha subcomplex, assembly factor 1
NDUFS3	NADH dehydrogenase (ubiquinone) Fe-S protein 3, 30kDa (NADH-coenzyme Q reductase)
NEK8	NIMA (never in mitosis gene a)- related kinase 8
NEUROD1	neurogenic differentiation 1
NFIL3	nuclear factor, interleukin 3 regulated
NFKB1	nuclear factor of kappa light polypeptide gene enhancer in B-cells 1
NFKBIA	nuclear factor of kappa light polypeptide gene enhancer in B-cells inhibitor, alpha
NME1	non-metastatic cells 1, protein (NM23A) expressed in; NME1-NME2 readthrough transcript; non-metastatic cells 2, protein (NM23B) expressed in
NME3	non-metastatic cells 3, protein expressed in
NPM1	nucleophosmin 1 (nucleolar phosphoprotein B23, numatrin) pseudogene 21; hypothetical LOC100131044; similar to nucleophosmin 1; nucleophosmin (nucleolar phosphoprotein B23, numatrin)
NPY	neuropeptide Y
NR1D2	nuclear receptor subfamily 1, group D, member 2
NR3C1	nuclear receptor subfamily 3, group C, member 1 (glucocorticoid receptor)
NR4A2	nuclear receptor subfamily 4, group A, member 2
NRGN	neurogranin (protein kinase C substrate, RC3)
NSF	N-ethylmaleimide-sensitive factor
NSMCE1	non-SMC element 1 homolog (S. cerevisiae)
NT5C3	5'-nucleotidase, cytosolic III
NUDT2	nudix (nucleoside diphosphate linked moiety X)-type motif 2
OAZ1	ornithine decarboxylase antizyme 1
ODC1	ornithine decarboxylase 1
OPA1	optic atrophy 1 (autosomal dominant)
PABPC4	poly(A) binding protein, cytoplasmic 4 (inducible form)
PAIP2	poly(A) binding protein interacting protein 2
PAIP2B	poly(A) binding protein interacting protein 2B
PARK7	Parkinson disease (autosomal recessive, early onset) 7
PARP1	poly (ADP-ribose) polymerase 1
PBX1	pre-B-cell leukemia homeobox 1
PCNA	proliferating cell nuclear antigen
PEBP1	phosphatidylethanolamine binding protein 1
PET112	PET112 homolog (yeast)
PFKM	phosphofructokinase, muscle
PGRMC1	progesterone receptor membrane component 1
PIK3R1	phosphoinositide-3-kinase, regulatory subunit 1 (alpha)
PLA2G16	phospholipase A2, group XVI
PLAGL1	pleiomorphic adenoma gene-like 1
PLK2	polo-like kinase 2 (Drosophila)
PLSCR3	phospholipid scramblase 3
PMP22	peripheral myelin protein 22
PNPT1	polyribonucleotide nucleotidyltransferase 1
PPFIA4	protein tyrosine phosphatase, receptor type, f polypeptide (PTPRF), interacting protein (liprin), alpha 4
PPID	peptidylprolyl isomerase D
PPM1G	protein phosphatase 1G (formerly 2C), magnesium-dependent, gamma isoform
PPP1CA	protein phosphatase 1, catalytic subunit, alpha isoform
PPP2R1A	protein phosphatase 2 (formerly 2A), regulatory subunit A, alpha isoform
PPP4R1	protein phosphatase 4, regulatory subunit 1
PPT1	palmitoyl-protein thioesterase 1
PRDX1	peroxiredoxin 1
PRDX5	peroxiredoxin 5
PRKCZ	protein kinase C, zeta
PRKRIR	protein-kinase, interferon-inducible double stranded RNA dependent inhibitor, repressor of (P58 repressor)
PRR13	proline rich 13
PSEN1	presenilin 1
PTGDS	prostaglandin D2 synthase, hematopoietic; prostaglandin D2 synthase 21kDa (brain)
PTGS1	prostaglandin-endoperoxide synthase 1 (prostaglandin G/H synthase and cyclooxygenase)
PTN	pleiotrophin
PTPRA	protein tyrosine phosphatase, receptor type, A
PTPRG	protein tyrosine phosphatase, receptor type, G
PTPRK	protein tyrosine phosphatase, receptor type, K
PTPRO	protein tyrosine phosphatase, receptor type, O
PTRH2	peptidyl-tRNA hydrolase 2
PTTG1	pituitary tumor-transforming 1; pituitary tumor-transforming 2
QARS	glutaminyl-tRNA synthetase
RAPGEF4	Rap guanine nucleotide exchange factor (GEF) 4
RASD2	RASD family, member 2
RASSF2	Ras association (RalGDS/AF-6) domain family member 2
RBP1	retinol binding protein 1, cellular
RBX1	ring-box 1
RFK	riboflavin kinase
RGS4	regulator of G-protein signaling 4
RHOA	ras homolog gene family, member A
RHOB	ras homolog gene family, member B
RNASE1	ribonuclease, RNase A family, 1 (pancreatic)
RND3	Rho family GTPase 3
RNF34	ring finger protein 130
RNF130	ring finger protein 34
RPS3	ribosomal protein S19 pseudogene 3; ribosomal protein S19
RPS5	ribosomal protein S3 pseudogene 3; ribosomal protein S3
RPS19	ribosomal protein S4X pseudogene 6; ribosomal protein S4X pseudogene 13; ribosomal protein S4, X-linked
RPS4X	ribosomal protein S4, Y-linked 1
RPS4Y1	ribosomal protein S5
RRAGA	Ras-related GTP binding A
RUNX1T1	runt-related transcription factor 1; translocated to, 1 (cyclin D-related)
RYR2	ryanodine receptor 2 (cardiac)
S100A6	S100 calcium binding protein A6
S100B	S100 calcium binding protein B
SARS	seryl-tRNA synthetase
SCRIB	scribbled homolog (Drosophila)
SDHA	succinate dehydrogenase complex, subunit A, flavoprotein (Fp)
SDHB	succinate dehydrogenase complex, subunit B, iron sulfur (Ip)
SEC61G	Sec61 gamma subunit
SERPINF1	serpin peptidase inhibitor, clade F (alpha-2 antiplasmin, pigment epithelium derived factor), member 1
SET	SET nuclear oncogene; similar to SET translocation
SFN	stratifin
SGK1	serum/glucocorticoid regulated kinase 1
SH3RF1	SH3 domain containing ring finger 1
SHFM1	split hand/foot malformation (ectrodactyly) type 1
SKI	v-ski sarcoma viral oncogene homolog (avian)
SLAMF6	SLAM family member 6
SLC25A4	solute carrier family 25 (mitochondrial carrier; adenine nucleotide translocator), member 4
SLC25A6	solute carrier family 25 (mitochondrial carrier; adenine nucleotide translocator), member 6
SLC2A1	solute carrier family 2 (facilitated glucose transporter), member 1
SLC47A1	solute carrier family 47, member 1
SNCA	synuclein, alpha (non A4 component of amyloid precursor)
SOD1	superoxide dismutase 1, soluble
SPARC	secreted protein, acidic, cysteine-rich (osteonectin)
SPP1	secreted phosphoprotein 1
SRCIN1	hypothetical LOC100132856; hypothetical LOC100128100; hypothetical LOC100133017; SNAP25-interacting protein
SST	somatostatin
STOML2	stomatin (EPB72)-like 2
STRADB	STE20-related kinase adaptor beta
STX8	syntaxin 8
SUDS3	suppressor of defective silencing 3 homolog (S. cerevisiae)
SUPV3L1	suppressor of var1, 3-like 1 (S. cerevisiae)
TAF9	TAF9 RNA polymerase II, TATA box binding protein (TBP)-associated factor, 32kDa
TAOK1	TAO kinase 1
TCP1	hypothetical gene supported by BC000665; t-complex 1
TF	transferrin
THOC1	THO complex 1
THRB	thyroid hormone receptor, beta (erythroblastic leukemia viral (v-erb-a) oncogene homolog 2, avian)
TIMM50	translocase of inner mitochondrial membrane 50 homolog (S. cerevisiae)
TMED10	transmembrane emp24-like trafficking protein 10 (yeast)
TMEFF2	transmembrane protein with EGF-like and two follistatin-like domains 2
TMEM123	transmembrane protein 123
TMSB10/TMSB4X	thymosin beta 10 / thymosin beta 4, X-linked
TNC	tenascin C
TNFRSF14	tumor necrosis factor receptor superfamily, member 14 (herpesvirus entry mediator)
TNFSF13B	tumor necrosis factor (ligand) superfamily, member 13b
TNRC6B	trinucleotide repeat containing 6B
TOP1	topoisomerase (DNA) I
TP53BP2	tumor protein p53 binding protein, 2
TSG101	tumor susceptibility gene 101
TXN	thioredoxin
TXNRD1	thioredoxin reductase 1; hypothetical LOC100130902
UCHL1	ubiquitin carboxyl-terminal esterase L1 (ubiquitin thiolesterase)
UNC13B	unc-13 homolog B (C. elegans)
UQCRFS1	ubiquinol-cytochrome c reductase, Rieske iron-sulfur polypeptide-like 1; ubiquinol-cytochrome c reductase, Rieske iron-sulfur polypeptide 1
VDAC1	voltage-dependent anion channel 1; similar to voltage-dependent anion channel 1
VIMP	VCP-interacting membrane protein
VPS28	vacuolar protein sorting 28 homolog (S. cerevisiae)
WIF1	WNT inhibitory factor 1
XRCC5	X-ray repair complementing defective repair in Chinese hamster cells 5 (double-strand-break rejoining)
YWHAZ	tyrosine 3-monooxygenase/tryptophan 5-monooxygenase activation protein, zeta polypeptide
ZFP36	zinc finger protein 36, C3H type, homolog (mouse)
ZFYVE16	zinc finger, FYVE domain containing 16
ZNF512B	zinc finger protein 512B
ZNF622	zinc finger protein 622
