# Supplementary material for: Transcriptome meta-analysis reveals a central role for sex steroids in the degeneration of hippocampal neurons in Alzheimer’s disease
Source: BMC Syst Biol. 2013 Jun 26;7:51. doi: 10.1186/1752-0509-7-51 (PMC3702487; doi:10.1186/1752-0509-7-51)
Supplement: Additional file 3: Table S3 — Highly central genes identified through graph theory analysis. [file 1752-0509-7-51-S3.xlsx]

## Sheet: SupTab3
Gene Symbol	Gene Name
AKAP13	A kinase (PRKA) anchor protein 13
AR	androgen receptor
BCAR1	similar to breast cancer anti-estrogen resistance 1; breast cancer anti-estrogen resistance 1
BCL2	B-cell CLL/lymphoma 2
BCR	breakpoint cluster region
BDNF	brain-derived neurotrophic factor
BRCA1	breast cancer 1, early onset
CALR	calreticulin
CASP3	caspase 3, apoptosis-related cysteine peptidase
CCND1	cyclin D1
CDC25B	cell division cycle 25 homolog B (S. pombe)
CDC42	cell division cycle 42 (GTP binding protein, 25kDa); cell division cycle 42 pseudogene 2
CDK9	cyclin-dependent kinase 9
CEBPB	CCAAT/enhancer binding protein (C/EBP), beta
CITED1	Cbp/p300-interacting transactivator, with Glu/Asp-rich carboxy-terminal domain, 1
CREBBP	CREB binding protein
CSF2RB	colony stimulating factor 2 receptor, beta, low-affinity (granulocyte-macrophage)
CTNNB1	catenin (cadherin-associated protein), beta 1, 88kDa
EIF2AK2	eukaryotic translation initiation factor 2-alpha kinase 2
ELK1	ELK1, member of ETS oncogene family
EP300	E1A binding protein p300
ESR1	estrogen receptor 1
FHL2	four and a half LIM domains 2
FLNA	filamin A, alpha (actin binding protein 280)
FOS	v-fos FBJ murine osteosarcoma viral oncogene homolog
GAPDH	glyceraldehyde-3-phosphate dehydrogenase-like 6; hypothetical protein LOC100133042; glyceraldehyde-3-phosphate dehydrogenase
GNB2L1	guanine nucleotide binding protein (G protein), beta polypeptide 2-like 1
HIPK2	homeodomain interacting protein kinase 2; similar to homeodomain interacting protein kinase 2
HSP90AA1	heat shock protein 90kDa alpha (cytosolic), class A member 2; heat shock protein 90kDa alpha (cytosolic), class A member 1
HSP90AB1	heat shock protein 90kDa alpha (cytosolic), class B member 1
IGF1R	insulin-like growth factor 1 receptor
IKBKB	inhibitor of kappa light polypeptide gene enhancer in B-cells, kinase beta
IL1R1	interleukin 1 receptor, type I
JUN	jun oncogene
MAPK1	mitogen-activated protein kinase 1
MDM2	Mdm2 p53 binding protein homolog (mouse)
MSX1	msh homeobox 1
MYBL2	v-myb myeloblastosis viral oncogene homolog (avian)-like 2
NCOA1	nuclear receptor coactivator 1
NCOR1	nuclear receptor co-repressor 1
NFATC2	nuclear factor of activated T-cells, cytoplasmic, calcineurin-dependent 2
NFKB1	nuclear factor of kappa light polypeptide gene enhancer in B-cells 1
NGFR	nerve growth factor receptor (TNFR superfamily, member 16)
NOS1	nitric oxide synthase 1 (neuronal)
NOTCH1	Notch homolog 1, translocation-associated (Drosophila)
NR2F1	nuclear receptor subfamily 2, group F, member 1
NR2F6	nuclear receptor subfamily 2, group F, member 6
NR3C1	nuclear receptor subfamily 3, group C, member 1 (glucocorticoid receptor)
PARP1	poly (ADP-ribose) polymerase 1
PCNA	proliferating cell nuclear antigen
PELP1	proline, glutamate and leucine rich protein 1
PIK3R1	phosphoinositide-3-kinase, regulatory subunit 1 (alpha)
PLD1	phospholipase D1, phosphatidylcholine-specific
PLD2	phospholipase D2
PPARGC1A	peroxisome proliferator-activated receptor gamma, coactivator 1 alpha
PRKACA	protein kinase, cAMP-dependent, catalytic, alpha
PRKCA	protein kinase C, alpha
PRKDC	similar to protein kinase, DNA-activated, catalytic polypeptide; protein kinase, DNA-activated, catalytic polypeptide
PTK2B	PTK2B protein tyrosine kinase 2 beta
PTPN11	protein tyrosine phosphatase, non-receptor type 11; similar to protein tyrosine phosphatase, non-receptor type 11
RANBP9	RAN binding protein 9
RELA	v-rel reticuloendotheliosis viral oncogene homolog A (avian)
SLC2A1	solute carrier family 2 (facilitated glucose transporter), member 1
SNCA	synuclein, alpha (non A4 component of amyloid precursor)
SP1	Sp1 transcription factor
STAT3	signal transducer and activator of transcription 3 (acute-phase response factor)
TAF1	TAF1 RNA polymerase II, TATA box binding protein (TBP)-associated factor, 250kDa
TBP	TATA box binding protein
TP53	tumor protein p53
TSG101	tumor susceptibility gene 101
UBE2I	ubiquitin-conjugating enzyme E2I (UBC9 homolog, yeast)
YWHAZ	tyrosine 3-monooxygenase/tryptophan 5-monooxygenase activation protein, zeta polypeptide
ZBTB16	zinc finger and BTB domain containing 16
